# Supplementary material for: Genetic diversity and population structure of the rockpool shrimp Palaemon elegans based on microsatellites: evidence for a cryptic species and differentiation across the Atlantic–Mediterranean transition
Source: Sci Rep. 2020 Jul 1;10:10784. doi: 10.1038/s41598-020-67824-7 (PMC7329806; doi:10.1038/s41598-020-67824-7)
Supplement: Supplementary file 2 — Supplementary file2 (XLSX 36 kb) [file 41598_2020_67824_MOESM2_ESM.xlsx]

## Sheet: Supplementary Table S1
Supplementary Table S1. Characterization of the 21 microsatellite loci for Palaemon elegans. 5′ tails attached to reverse primers are in brackets.
Locus	Accession no.	Primer sequence 5'-3'	Dye	Repeat motif	N	Na	Allele size (bp)	Ho	He	Null
Pe01	MH078079	F: GCTCAAGGACACCGCTAACT	HEX	(AAC)8	387	11 (1)	116-161	0.433343	0.518135	0.11515
		R: [M13]CGCTCGCATGTCTATGGTCT
Pe02	MH078080	F: GGAATGGTGGCCTGAATGGA	6-FAM	(ATT)8	400	5 (0)	135-147	0.552739	0.605858	0.1143
		R: [CAG]CTGTTGGAGCCCTTGGACTT
Pe03	MH078081	F: TGATGACTGGTGCGGTGTAC	6-FAM	(GAT)9	393	7 (0)	111-138	0.660972	0.682548	0.04335
		R: [CAG]CCGGGCTATCGTCATCATCC
Pe04	MH078082	F: GCCTCAGGTCTTCATCAGGG	6-FAM	(GGA)8	399	4 (1)	99-108	0.428389	0.49644	0.08551
		R: [CAG]TCTTTGGGCTGGTCATCGTC
Pe05	MH078083	F: TCAACCCTAGGTCTGAGCCA	6-FAM	(CTT)4	390	5 (2)	195-258	0.266909	0.31459	0.04233
		R: [CAG]TCTTGGCCGCTGATGCTATT
Pe06	MH078084	F: AGCTACTGGACCGCTCGATA	6-FAM	(AGT)7	394	25 (6)	115-223	0.627794	0.722884	0.07124
		R: [CAG]CTGTTGCAATTGGGATCGGC
Pe07	MH078085	F: CATTGTACCATTGACCGGCG	6-FAM	(CGCT)4	385	7 (2)	100-140	0.614825	0.650051	0.03023
		R: [CAG]GCTCATCCTGATCCTGACCG
Pe08	MH078086	F: TTCCATTCGAGGATCTGCGG	6-FAM	(GCTT)5	336	5 (0)	314-374	0.145302	0.302434	0.18609
		R: [CAG]TCTGCGAACTTCGGTTACGG
Pe09	MH078087	F: TGTCTGAGGCCTTTGTCCTG	6-FAM	(GAT)7	393	8 (2)	216-246	0.133529	0.200831	0.14722
		R: [CAG]GGCGACAAGAATGCTTCGTC
Pe10	MH078088	F: GGAGGGAGTGCAATGAGGTT	6-FAM	(AAG)14	394	17 (3)	146-200	0.818513	0.816798	0.02235
		R: [CAG]GTGGGATCAGGACTCGAAGC
Pe11	MH078089	F: GGTGTTTAGCTGGTGGACCA	6-FAM	(TGA)8	387	20 (5)	105-171	0.44605	0.740558	0.22634
		R: [CAG]CCGGCATCTCCACCATTAGT
Pe12	MH078090	F: TTGCAGTGGCGTGACAAGAT	HEX	(TGA)8	396	9 (1)	113-158	0.434586	0.509491	0.10366
		R: [M13]GGTCGGATGTAACTGCAGCT
Pe13	MH078091	F: AAGTTGCTCCAACCGAGTCA	6-FAM	(TTG)6	391	4 (0)	195-204	0.415095	0.398039	0.06952
		R: [CAG]CGTCCCTAATGCAGCTTCCT
Pe14	MH078092	F: GTCACGTTGCACGAATGTCC	6-FAM	(ACT)19	392	24 (2)	126-195	0.842141	0.875843	0.03333
		R: [CAG]CCGTACTGGCCACAACGAAT
Pe15	MH078093	F: CCCTTCCCTTTCCTCAACGA	HEX	(TCA)7	399	5 (1)	134-146	0.443215	0.484564	0.05854
		R: [M13]GTCTTCGTCCGTCCTCCATC
Pe16	MH078094	F: TACTTGGAAGGTCAGGCAGC	HEX	(AAG)13	397	20 (1)	154-211	0.50482	0.643827	0.14324
		R: [M13]CCCATTCTCCCTTCCACTCC
Pe17	MH078095	F: CCTACGATGTCAGGATGCCA	HEX	(AATC)11	321	15 (2)	114-174	0.40098	0.605777	0.17526
		R: [M13]CACTCTCGCTCATCTTGGCT
Pe18	MH078096	F: TATTTACCTGCGAGTGCGGT	HEX	(AAG)6	391	5 (2)	213-225	0.253558	0.362536	0.14784
		R: [M13]AGCCAGTTGACGACGTTGTT
Pe19	MH078097	F: GAGAAGACTCGGTGTGGCTG	6-FAM	(AGG)9	396	11 (3)	92-134	0.418452	0.526157	0.16192
		R: [CAG]GCGAATCACACTTGGCCTCT
Pe20	MH078098	F: GCACAGAGCCTTATCTCCCTC	HEX	(ATC)6	399	4 (1)	235-265	0.229543	0.25281	0.04371
		R: [M13]AGGACATCTTGGTGGCCATG
Pe21	MH078099	F: GCAAAGGCAGACCATCATGC	6-FAM	(TGTC)5	397	6 (1)	207-231	0.38803	0.449831	0.09866
		R: [CAG]GCGTTAGTCCTTCTGCGAAG
Notes. N, number of genotyped individuals; Na, number of alleles per locus, with private alleles in brackets; Ho, mean observed heterozygosity per locus; He, mean expected heterozygosity per locus; Null, null allele frequency.

## Sheet: Supplementary Table S2
Supplementary Table S2. Parameters of genetic diversity in Palaemon elegans per sampling site and per microsatellite locus.
			Pe01	Pe02	Pe03	Pe04	Pe05	Pe06	Pe07	Pe08	Pe09	Pe10	Pe11	Pe12	Pe13	Pe14	Pe15	Pe16	Pe17	Pe18	Pe19	Pe20	Pe21
Atlantic Ocean	Ré Island	N	26	30	27	30	30	30	28	30	30	29	29	27	28	26	30	30	29	27	28	29	30
		Na	3	4	4	2	3	8	5	3	1	9	10 (1)	5	4	12	3	4	5	2	5	2	2
		Ho	0.730769	0.766667	0.518519	0.3	0.266667	0.7	0.678571	0.100*	0	0.827586	0.310*	0.518519	0.535714	0.807692	0.6	0.433333	0.137931	0.407407	0.357143	0.172414	0.233333
		He	0.517751	0.688333	0.633059	0.406111	0.406667	0.724444	0.718112	0.265	0	0.737812	0.764566	0.454733	0.518495	0.864645	0.526667	0.569444	0.193222	0.324417	0.413903	0.262188	0.339444
		Null	0	0	0.06699	0.08354	0.1108	0.04599	0.00467	0.17173	0.001	0	0.25972	0	1e-05	0.01185	0	0.09824	0.08969	0	0.0285	0.09614	0.09502
		FIS	-0.395	-0.097	0.1991	0.277	0.3591	0.0507	0.0732	0.6329	monomorphic	-0.1044	0.6053	-0.1217	-0.015	0.0854	-0.1226	0.2549	0.3022	-0.2381	0.1549	0.3578	0.3278
	Santoña	N	30	30	30	30	30	30	29	29	30	30	30	30	29	30	30	30	29	30	30	30	30
		Na	3	4	3	2	2	9	3	4	2	9	10 (1)	4	3	12	3	4	7	3 (1)	4	2	2
		Ho	0.266667	0.733333	0.5	0.366667	0.233333	0.666667	0.448276	0.138*	0.0333333	0.8	0.300*	0.266667	0.275862	0.833*	0.433333	0.266667	0.413793	0.233*	0.200*	0.0666667	0.333333
		He	0.376111	0.645	0.472778	0.472778	0.255	0.700556	0.647444	0.302021	0.0327778	0.812222	0.733333	0.405	0.37396	0.876111	0.539444	0.388333	0.616528	0.262778	0.345	0.18	0.391111
		Null	0.09559	0	1e-05	0.07411	0.02663	0.01466	0.11488	0.16534	6e-05	1e-05	0.26463	0.10667	0.08284	0.02024	0.0582	0.11559	0.12728	0.0685	0.14598	0.14068	0.04774
		FIS	0.3064	-0.1203	-0.0407	0.2405	0.1018	0.0653	0.3234	0.5556	0	0.032	0.6018	0.3564	0.2786	0.0657	0.2129	0.3285	0.3444	0.1288	0.4341	0.6398	0.1643
	Ártabro Gulf	N	45	45	45	45	45	45	43	40	45	45	45	45	44	45	45	45	43	45	45	45	45
		Na	4	4	4	2	3	10 (1)	3	4	4	8	10 (2)	5	3	15	3	5	10	3	5	2	3 (1)
		Ho	0.400*	0.711111	0.555556	0.422222	0.444444	0.6	0.604651	0.35	0.0666667	0.777778	0.356*	0.555556	0.295455	0.866667	0.644444	0.4	0.348837	0.222222	0.266667	0.133333	0.377778
		He	0.553333	0.722222	0.588642	0.475309	0.385926	0.696296	0.664954	0.39625	0.0651852	0.731852	0.711852	0.506667	0.368543	0.886173	0.531111	0.451111	0.529205	0.233827	0.359012	0.124444	0.337531
		Null	0.10335	0.01171	7e-05	0.03706	0	0.03366	0.03795	0.01553	3e-05	0	0.22356	0.0143	0.06287	0.01088	0	0.04928	0.13272	0.01603	0.08613	1e-05	1e-05
		FIS	0.2874	0.0266	0.0674	0.1228	-0.1406	0.1493	0.1023	0.1292	-0.0115	-0.0516	0.5089	-0.0853	0.2093	0.0332	-0.2026	0.1244	0.3512	0.0608	0.2677	-0.0602	-0.1081
	Cádiz	N	40	40	39	40	39	40	39	30	40	40	37	40	39	39	40	39	40	40	40	40	40
		Na	3	4	5	2	3	9	5	4	3 (1)	12 (2)	10 (1)	6	2	12	3	7	8	3	5 (1)	3	3
		Ho	0.6	0.575	0.717949	0.375	0.282051	0.675	0.615385	0.0666667	0.050*	0.700*	0.486486	0.4	0.512821	0.846154	0.5	0.333*	0.375*	0.4	0.125*	0.175	0.4
		He	0.56625	0.677188	0.596318	0.409687	0.325115	0.674687	0.680802	0.127222	0.14125	0.824688	0.644996	0.445625	0.460224	0.840565	0.529062	0.574622	0.625625	0.427187	0.365625	0.221562	0.422812
		Null	0.01741	0.05253	0	0.02781	0.04665	0	0.03392	0.10517	0.13471	0.08307	0.11424	0.03092	1e-05	1e-05	0.00921	0.17316	0.1423	0.01993	0.21181	0.0412	0.00734
		FIS	-0.047	0.1632	-0.1915	0.0972	0.1452	0.0122	0.1089	0.489	0.6533	0.1635	0.2586	0.1149	-0.1014	0.0063	0.0675	0.4305	0.4112	0.0762	0.6652	0.2222	0.0666
	Tenerife	N	38	38	37	38	38	38	37	37	38	38	38	38	38	38	38	38	36	38	38	38	37
		Na	6	4	6	3	3	5	3	2	3	12	7	6	3	13	3	7	10 (1)	2	7	3	3
		Ho	0.447*	0.710526	0.72973	0.473684	0.157895	0.526316	0.621622	0.162162	0.0789474	0.842105	0.342*	0.447368	0.473684	0.868421	0.5	0.710526	0.388889	0.342105	0.842105	0.105263	0.324324
		He	0.635388	0.643698	0.756392	0.502424	0.147161	0.637119	0.632213	0.233747	0.0765235	0.84903	0.717798	0.466413	0.481648	0.854917	0.53982	0.651316	0.619985	0.422091	0.718837	0.100762	0.425493
		Null	0.12916	0	2e-05	0.01395	1e-05	0.07301	0.01508	0.08429	2e-05	0	0.22043	0.01021	0.00019	0.02291	0.0117	1e-05	0.14351	0.06156	0	2e-05	0.07663
		FIS	0.308	-0.0906	0.0489	0.0705	-0.0597	0.1868	0.0304	0.3186	-0.0183	0.0215	0.533	0.0541	0.0299	-0.0025	0.087	-0.0777	0.3848	0.2023	-0.1585	-0.0314	0.2507
	Lanzarote	N	30	30	30	30	30	30	29	29	30	30	30	29	29	29	30	29	29	30	29	30	30
		Na	5	4	6	3	3	6	3	3	1	11	8	5	3	13	2	5	9	2	6	3	2
		Ho	0.433333	0.7	0.833333	0.466667	0.1	0.7	0.517241	0.206897	0	0.833333	0.533333	0.448276	0.448276	0.896552	0.5	0.310345	0.551724	0.3	0.758621	0.3	0.3
		He	0.603333	0.661667	0.741111	0.517778	0.0961111	0.665556	0.617717	0.294887	0	0.858333	0.752222	0.511296	0.354935	0.859691	0.499444	0.525565	0.727705	0.375	0.736623	0.316111	0.375
		Null	0.08059	0.02069	0	0.02087	2e-05	0	0.04583	0.0916	0.001	0.01433	0.13326	0.04059	0	0	0.00042	0.12526	0.11735	0.06357	0.03192	1e-05	0.06357
		FIS	0.2973	-0.041	-0.1077	0.1155	-0.0235	-0.0348	0.1797	0.3143	monomorphic	0.0461	0.3064	0.1405	-0.2466	-0.0254	0.0158	0.424	0.2583	0.2162	-0.0123	0.0679	0.2162
Mediterranean Sea	Granada	N	39	40	40	40	36	37	40	23	39	39	40	40	39	38	40	39	16	40	40	40	40
		Na	4	5	6	3	3	12 (2)	3	5	5	12	11	5	3	15	3	15	6	2	3	3	5
		Ho	0.154*	0.45	0.7	0.575	0.333333	0.513514	0.725	0.087*	0.308*	0.923077	0.55	0.525	0.692308	0.815789	0.175	0.615385	0.4375	0.375	0.2	0.15	0.65
		He	0.470414	0.659687	0.757812	0.620938	0.381559	0.676406	0.580937	0.307183	0.550625	0.861604	0.705937	0.74375	0.633794	0.904432	0.324688	0.859632	0.503906	0.462187	0.530937	0.221562	0.65
		Null	0.22935	0.09749	0.03233	0.03766	0.04052	0.10477	0	0.20908	0.16269	0	0.12183	0.11429	1e-05	0.04384	0.1272	0.12028	0	0.06216	0.20895	0.08829	1e-05
		FIS	0.68	0.3292	0.0889	0.0866	0.1402	0.2537	-0.2361	0.7276	0.4516	-0.0584	0.2329	0.3056	-0.0794	0.1112	0.4709	0.296	0.1633	0.2008	0.631	0.3343	0.0127
	Almería	N	27	29	29	29	28	28	29	10	28	29	29	29	29	29	29	29	6	29	29	29	29
		Na	4	4	5	3	4 (1)	7	5 (1)	3	4	10	8	5	3	15	3	14	5	2	3	3	4
		Ho	0.481481	0.069*	0.724138	0.551724	0.178571	0.250*	0.793103	0	0.392857	0.862069	0.482759	0.413793	0.655172	0.896552	0.137931	0.758621	0.333333	0.37931	0.206897	0.241379	0.310345
		He	0.427298	0.245541	0.739596	0.659334	0.327806	0.665816	0.667658	0.34	0.546556	0.85434	0.579667	0.586801	0.553508	0.897741	0.334721	0.857907	0.611111	0.414388	0.334721	0.266944	0.603448
		Null	0	0.15728	1e-05	0.06566	0.13704	0.25085	0	0.28527	0.08977	0	0.07694	0.1229	0	0.01378	0.1713	0.0395	0.16526	0.02783	0.11527	0.03065	0.18723
		FIS	-0.1082	0.7275	0.0384	0.1802	0.4695	0.6355	-0.1709	1	0.2979	0.0085	0.1842	0.3108	-0.1667	0.0189	0.5993	0.133	0.5238	0.102	0.3968	0.1131	0.499
	Ebro Delta	N	10	10	10	10	10	10	10	9	10	10	8	10	10	10	10	10	10	10	10 (1)	10	10
		Na	4	4	5	2	2	9	4	3	2	8	6	5	2	10	4	4	8	2	6	3	2
		Ho	0.6	0.6	0.8	0.2	0.3	0.8	0.6	0.444444	0.1	0.8	0.625	0.5	0.1	0.9	0.6	0.4	0.7	0.2	0.6	0.3	0.3
		He	0.625	0.565	0.765	0.18	0.495	0.825	0.655	0.493827	0.095	0.75	0.78125	0.42	0.095	0.85	0.535	0.585	0.82	0.48	0.665	0.265	0.375
		Null	0.00911	0	0	1e-05	0.13097	0	0.00052	0.04088	2e-05	0	0.07978	0	2e-05	0.00032	0	0.1033	0.05793	0.1917	0.00421	0	0.06357
		FIS	0.0924	-0.0093	0.0069	-0.0588	0.4375	0.0828	0.136	0.1579	0	-0.0141	0.2632	-0.1392	0	-0.0062	-0.0693	0.3628	0.1975	0.617	0.1496	-0.08	0.25
	Collioure	N	50	50	49	49	49	50	46	47	47	50	47	50	48	50	49	50	48	47	50	50	48
		Na	5	4	4	3	2	14 (1)	5	4	4	12	12	8 (1)	2	16	4	10 (1)	11	3 (1)	8 (1)	3	3
		Ho	0.52	0.820*	0.612245	0.571429	0.408163	0.8	0.608696	0.106*	0.106*	0.84	0.489*	0.38	0.229167	0.9	0.387755	0.440*	0.500*	0.170213	0.62	0.34	0.520833
		He	0.5122	0.7026	0.71137	0.590379	0.369846	0.7676	0.661389	0.345858	0.141014	0.8308	0.8445	0.3948	0.29145	0.8944	0.394211	0.63	0.883247	0.456089	0.7342	0.3538	0.490234
		Null	0.02482	0	0.06703	0.02347	1e-05	0	0.02546	0.21284	0.0731	0	0.20896	0.00057	0.06442	0.01338	2e-05	0.12678	0.20386	0.20238	0.06249	0.0294	1e-05
		FIS	-0.0051	-0.1573	0.1494	0.0424	-0.0934	-0.0321	0.0906	0.698	0.2557	-0.001	0.4293	0.0476	0.2237	0.0038	0.0267	0.3107	0.4424	0.6333	0.1654	0.0491	-0.0519
	Marseille	N	16	18	18	18	18	18	17	15	18	18	18	18	18	18	18	18	17	18	18	18	18
		Na	3	4	5	3	3	7	4 (1)	2	3 (1)	11	9	7	2	10	3	6	11	2	4	4 (1)	3
		Ho	0.1875	0.5	0.722222	0.166667	0.388889	0.666667	0.411765	0.0666667	0.166667	0.722222	0.444444	0.444444	0.277778	0.666667	0.333333	0.444444	0.588235	0.166667	0.555556	0.5	0.444444
		He	0.173828	0.507716	0.737654	0.356481	0.415123	0.740741	0.621107	0.18	0.155864	0.853395	0.83179	0.385802	0.239198	0.867284	0.46142	0.654321	0.875433	0.375	0.655864	0.442901	0.356481
		Null	1e-05	0.00046	3e-05	0.14556	0.00011	0.02282	0.11728	0.14068	1e-05	0.04809	0.21864	0	1e-05	0.10045	0.09061	0.12824	0.15618	0.16765	0.08127	0	0
		FIS	-0.0465	0.0438	0.0495	0.5526	0.0916	0.1282	0.3636	0.65	-0.0408	0.1815	0.4878	-0.124	-0.1333	0.2582	0.3038	0.3462	0.3548	0.575	0.1807	-0.1007	-0.2197
	Livorno	N	20	20	20	20	20	19	19	18	20	20	17	20	20	20	20	20	16	20	20	20	20
		Na	9 (1)	5	4	3	2	10 (1)	4	3	3	10 (1)	12	7	3	14	3	14	10 (1)	2	8	3	3
		Ho	0.250*	0.45	0.6	0.5	0.2	0.684211	0.526316	0.0555556	0.1	0.900*	0.353*	0.4	0.4	0.95	0.35	0.75	0.4375	0.1	0.55	0.4	0.4
		He	0.56	0.71125	0.64625	0.56625	0.32	0.799169	0.649584	0.24537	0.26125	0.84375	0.811419	0.66375	0.33875	0.90125	0.57375	0.78375	0.869141	0.48	0.74625	0.43625	0.53875
		Null	0.21759	0.1535	3e-05	0.0776	0.11065	0.10796	0.0747	0.195	0.16463	0	0.2507	0.15265	0	0	0.12756	0	0.23062	0.25939	0.11095	0.03092	0.08256
		FIS	0.5711	0.3893	0.097	0.1422	0.3968	0.1702	0.2157	0.7848	0.6329	-0.0411	0.5853	0.4187	-0.1559	-0.0285	0.4115	0.0686	0.5205	0.801	0.2867	0.1085	0.2813
	Mallorca	N	16	20	19	20	17	19	19	19	18	16	19	20	20	20	20	20	2	17	19	20	20
		Na	7	5	5	4 (1)	3 (1)	10 (1)	3	3	4	9	7	6	3	15 (2)	4 (1)	11	1	1	3	2	4
		Ho	0.5625	0.100*	0.578947	0.6	0.176471	0.578947	0.842105	0.105263	0.333333	0.8125	0.526316	0.35	0.5	0.7	0.6	0.7	0	0	0.157895	0.1	0.45
		He	0.714844	0.44625	0.727147	0.69625	0.16436	0.8241	0.65374	0.400277	0.544753	0.810547	0.747922	0.63875	0.465	0.88875	0.51	0.83875	0	0	0.234072	0.095	0.5425
		Null	0.10691	0.25666	0.06772	0.08702	1e-05	0.13502	0	0.22715	0.12619	0.00279	0.10959	0.17056	4e-05	0.09497	0.03333	0.07279	0.001	0.001	0.09241	2e-05	0.06023
		FIS	0.2437	0.7859	0.2296	0.1633	-0.0435	0.3219	-0.2632	0.7491	0.4121	0.0299	0.3208	0.4722	-0.0497	0.2367	-0.1515	0.1903	monomorphic	monomorphic	0.3494	-0.027	0.1953
Notes. N, Number of genotyped individuals; Na, number of alleles, with private alleles in brackets; Ho, observed heterozygosity; He, expected heterozygosity; Null, null allele frequency; FIS, inbreeding coefficient. Significant departure from Hardy–Weinberg equilibrium (HWE) after the sequential Bonferroni correction is indicated next to Ho value as asterisk (P < 0.000037).

## Sheet: Supplementary Table S3
Supplementary Table S3. Pairwise FST values (below the diagonal) revealed by the microsatellite dataset (20 loci). and the corresponding P- values (above the diagonal). Sampling sites were subdivided grouping Palaemon elegans sensu stricto and putative cryptic species individuals separately.
		Atlantic Ocean										Mediterranean Sea
	Locality	Ré Island	Santoña	Ártabro Gulf	Cádiz	Tenerife	Lanzarote	Granada: P. elegans s. str. samples	Granada: cryptic species samples	Almería: cryptic species samples	Ebro Delta	Collioure: P. elegans s. str. samples	Marseille	Livorno: P. elegans s. str. samples	Mallorca: cryptic species samples
Atlantic Ocean	Ré Island	-	0.001*	0.175	0.21	0.000**	0.000**	0.096	0.000**	0.000**	0.000**	0.000**	0.000**	0.000**	0.000**
	Santoña	0.022	-	0.135	0.029	0.000**	0.000**	0.55	0.000**	0.000**	0.000**	0.000**	0.000**	0.000**	0.000**
	Ártabro Gulf	0.004	0.006	-	0.013	0.000**	0.000**	0.894	0.000**	0.000**	0.000**	0.000**	0.000**	0.000**	0.000**
	Cádiz	0.004	0.011	0.009	-	0.000**	0.000**	0.314	0.000**	0.000**	0.000**	0.000**	0.000**	0.000**	0.000**
	Tenerife	0.053	0.064	0.063	0.045	-	0.291	0.000**	0.000**	0.000**	0.000**	0.000**	0.000**	0.000**	0.000**
	Lanzarote	0.053	0.066	0.063	0.041	0.003	-	0.000**	0.000**	0.000**	0.000**	0.000**	0.000**	0.000**	0.000**
Mediterranean Sea	Granada: P. elegans s. str. samples	0.009	0.001	-0.005	0.004	0.038	0.034	-	0.000**	0.000**	0.000**	0.000**	0.000**	0.000**	0.000**
	Granada: cryptic species samples	0.266	0.299	0.268	0.243	0.212	0.213	0.264	-	0.013	0.000**	0.000**	0.000**	0.000**	0.000**
	Almería: cryptic species samples	0.292	0.32	0.297	0.271	0.237	0.241	0.296	0.016	-	0.000**	0.000**	0.000**	0.000**	0.003*
	Ebro Delta	0.138	0.178	0.166	0.126	0.1	0.089	0.147	0.219	0.241	-	0.008	0.26	0.121	0.000**
	Collioure: P. elegans s. str. samples	0.109	0.142	0.132	0.097	0.067	0.067	0.119	0.19	0.209	0.023	-	0.008	0.137	0.000**
	Marseille	0.141	0.185	0.167	0.12	0.102	0.091	0.157	0.223	0.247	0.012	0.015	-	0.466	0.000**
	Livorno: P. elegans s. str. samples	0.11	0.155	0.136	0.097	0.069	0.061	0.119	0.193	0.228	0.018	0.008	0.005	-	0.000**
	Mallorca: cryptic species samples	0.322	0.34	0.319	0.287	0.255	0.262	0.315	0.059	0.026	0.248	0.22	0.26	0.25	-
Notes. *Significance after FDR correction (P < 0.0031). **Significance after Bonferroni correction (P < 0.00071).

## Sheet: Supplementary Table S4
Supplementary Table S4. Analysis of molecular variance (AMOVA) based on different grouping hypotheses and only including individuals considered as P. elegans sensu stricto (327 individuals).
Grouping	Source of variation	Percentage of variation	F-statistics
(a) None	Among localities	7.29141
	Within localities	92.7086	FST=0.073
(b) Atlantic vs Mediterranean	Among groups	9.36709	FCT=0.094
	Among localities within groups	2.53422	FSC=0.028
	Within localities	88.0987	FST=0.119
(c) Atlantic vs Mediterranean vs Canary Islands	Among groups	8.79825	FCT=0.088
	Among localities within groups	0.95655	FSC=0.010
	Within localities	90.2452	FST=0.098
Notes.
(a) No grouping indicates that localities were analysed separately.
(b) For two-group analysis, localities were pooled as Ré Island-Santoña-Ártabro Gulf-Cádiz-Tenerife-Lanzarote-Granada (Atlantic) and Almería-Ebro Delta-Collioure-Marseille-Livorno-Mallorca (Mediterranean).
(c) For three-group analysis, Ré Island-Santoña-Ártabro Gulf-Cádiz-Granada (Atlantic), Almería-Ebro Delta-Collioure-Marseille-Livorno-Mallorca (Mediterranean) and Tenerife-Lanzarote (Canary Islands) each formed a group.
