# Supplementary material for: Genetic diversity and population structure of the rockpool shrimp Palaemon elegans based on microsatellites: evidence for a cryptic species and differentiation across the Atlantic–Mediterranean transition
Source: Sci Rep. 2020 Jul 1;10:10784. doi: 10.1038/s41598-020-67824-7 (PMC7329806; doi:10.1038/s41598-020-67824-7)
Supplement: Supplementary file 4 — Supplementary file4 (TXT 39 kb) [file 41598_2020_67824_MOESM4_ESM.txt]

>ALM02
TCTAAGACTTTTAATTCGAGCTGAATTAGGTCAACCTGGTAGGTTAATCGGAAATGACCAAATTTACAATGTTATTGTCACCGCCCACGCTTTCGTTATAATCTTTTTTATGGTTATACCAATTATAATTGGCGGGTTTGGAAATTGACTGGTACCATTAATGCTAGGAGCCCCTGATATGGCTTTTCCACGAATAAATAATATAAGGTTTTGACTTTTACCCCCTTCCTTAACTCTCCTTCTTTCTAGAGGGATGGTTGAAAGGGGAGTGGGAACAGGATGAACTGTTTACCCTCCTCTAGCGAGAGGATTAGGACATGCTGGCGCTTCTGTAGATCTTGGTATTTTCTCCCTTCATTTAGCAGGAATCTCTTCCATCCTAGGAGCAGTTAACTTTATTACTACTGTAATCAATATACGAGCTCCAGGTATAACTATAGATCGAACTCCTCTTTTCGTGTGGGCTGTTTTTCTAACAGCTATTCTTCTTTTACTATCCTTACCAGTTTTAGCAGGAGCTATCACCATGCTCCTTACTGACCGTAATTTAAATACTTCATTCTTTGATCCTGCTGGAGGGGGTGACCCAATTCTTTATCAAC
>MALL13
TCTAAGACTTTTAATTCGAGCTGAATTAGGTCAACCTGGTAGGTTAATCGGAAATGACCAAATTTACAATGTTATTGTCACCGCCCACGCTTTCGTTATAATCTTTTTTATGGTTATACCAATTATAATTGGCGGGTTTGGAAATTGACTGGTACCATTAATGCTAGGAGCCCCTGATATGGCTTTTCCACGAATAAATAATATAAGGTTTTGACTTTTACCCCCTTCCTTAACTCTCCTTCTTTCTAGAGGGATGGTTGAAAGGGGAGTGGGAACAGGATGAACTGTTTACCCTCCTCTAGCGAGAGGATTAGGACATGCTGGCGCTTCTGTAGATCTTGGTATTTTCTCCCTTCATTTAGCAGGAATCTCTTCCATCCTAGGAGCAGTTAACTTTATTACTACTGTAATCAATATACGAGCTCCAGGTATAACTATAGATCGAACTCCTCTTTTCGTGTGGGCTGTTTTTCTAACAGCTATTCTTCTTTTACTATCCTTACCAGTTTTAGCAGGAGCTATCACCATGCTCCTTACTGACCGTAATTTAAATACTTCATTCTTTGATCCTGCTGGAGGGGGTGACCCAATTCTTTATCAAC
>ALM19
TCTAAGACTTTTAATTCGAGCTGAATTAGGTCAACCTGGTAGGTTAATCGGAAATGACCAAATTTATAATGTTATTGTTACCGCCCACGCTTTCGTTATAATCTTTTTTATGGTTATGCCAATTATAATTGGCGGGTTTGGAAATTGACTGGTACCATTAATGCTAGGAGCCCCTGATATGGCTTTTCCACGAATAAATAATATAAGGTTTTGACTTTTACCCCCTTCCTTAACTCTCCTTCTTTCTAGAGGGATGGTTGAAAGGGGAGTGGGAACAGGATGAACTGTTTACCCTCCTCTAGCGAGAGGATTAGGACATGCTGGCGCTTCTGTAGATCTTGGTATTTTCTCCCTTCATTTAGCAGGAATCTCTTCCATCCTAGGAGCAGTTAACTTTATTACTACTGTAATCAATATACGAGCTCCAGGTATAACTATAGATCGAACTCCTCTTTTCGTGTGGGCTGTTTTTCTAACAGCTATTCTTCTTTTACTATCCTTACCAGTTTTAGCAGGAGCTATCACCATGCTCCTTACTGACCGTAATTTAAATACTTCATTCTTTGATCCTGCTGGAGGGGGTGACCCAATTCTTTATCAAC
>ALM21
TCTAAGACTTTTAATTCGAGCTGAATTAGGTCAACCTGGTAGGTTAATCGGAAATGACCAAATTTATAATGTTATTGTTACCGCCCACGCTTTCGTTATAATCTTTTTTATGGTTATGCCAATTATAATTGGCGGGTTTGGAAATTGACTGGTACCATTAATGCTAGGAGCCCCTGATATGGCTTTTCCACGAATAAATAATATAAGGTTTTGACTTTTACCCCCTTCCTTAACTCTCCTTCTTTCTAGAGGGATGGTTGAAAGGGGAGTGGGAACAGGATGAACTGTTTACCCTCCTCTAGCGAGAGGATTAGGACATGCTGGCGCTTCTGTAGATCTTGGTATTTTCTCCCTTCATTTAGCAGGAATCTCTTCCATCCTAGGAGCAGTTAACTTTATTACTACTGTAATCAATATACGAGCTCCAGGTATAACTATAGATCGAACTCCTCTTTTCGTGTGGGCTGTTTTTCTAACAGCTATTCTTCTTTTACTATCCTTACCAGTTTTAGCAGGAGCTATCACCATGCTCCTTACTGACCGTAATTTAAATACTTCATTCTTTGATCCTGCTGGAGGGGGTGACCCAATTCTTTATCAAC
>GRA16
TCTAAGACTTTTAATTCGAGCTGAATTAGGTCAACCTGGTAGGTTAATCGGAAATGACCAAATTTATAATGTTATTGTTACCGCCCACGCTTTCGTTATAATCTTTTTTATGGTTATGCCAATTATAATTGGCGGGTTTGGAAATTGACTGGTACCATTAATGCTAGGAGCCCCTGATATGGCTTTTCCACGAATAAATAATATAAGGTTTTGACTTTTACCCCCTTCCTTAACTCTCCTTCTTTCTAGAGGGATGGTTGAAAGGGGAGTGGGAACAGGATGAACTGTTTACCCTCCTCTAGCGAGAGGATTAGGACATGCTGGCGCTTCTGTAGATCTTGGTATTTTCTCCCTTCATTTAGCAGGAATCTCTTCCATCCTAGGAGCAGTTAACTTTATTACTACTGTAATCAATATACGAGCTCCAGGTATAACTATAGATCGAACTCCTCTTTTCGTGTGGGCTGTTTTTCTAACAGCTATTCTTCTTTTACTATCCTTACCAGTTTTAGCAGGAGCTATCACCATGCTCCTTACTGACCGTAATTTAAATACTTCATTCTTTGATCCTGCTGGAGGGGGTGACCCAATTCTTTATCAAC
>GRA21
TCTAAGACTTTTAATTCGAGCTGAATTAGGTCAACCTGGTAGGTTAATCGGAAATGACCAAATTTATAATGTTATTGTTACCGCCCACGCTTTCGTTATAATCTTTTTTATGGTTATGCCAATTATAATTGGCGGGTTTGGAAATTGACTGGTACCATTAATGCTAGGAGCCCCTGATATGGCTTTTCCACGAATAAATAATATAAGGTTTTGACTTTTACCCCCTTCCTTAACTCTCCTTCTTTCTAGAGGGATGGTTGAAAGGGGAGTGGGAACAGGATGAACTGTTTACCCTCCTCTAGCGAGAGGATTAGGACATGCTGGCGCTTCTGTAGATCTTGGTATTTTCTCCCTTCATTTAGCAGGAATCTCTTCCATCCTAGGAGCAGTTAACTTTATTACTACTGTAATCAATATACGAGCTCCAGGTATAACTATAGATCGAACTCCTCTTTTCGTGTGGGCTGTTTTTCTAACAGCTATTCTTCTTTTACTATCCTTACCAGTTTTAGCAGGAGCTATCACCATGCTCCTTACTGACCGTAATTTAAATACTTCATTCTTTGATCCTGCTGGAGGGGGTGACCCAATTCTTTATCAAC
>ALM17
TCTAAGACTTTTAATTCGAGCTGAATTAGGTCAACCTGGTAGGTTAATCGGAAATGACCAAATTTATAATGTTATTGTTACCGCCCACGCTTTCGTTATAATCTTTTTTATGGTTATGCCAATTATAATTGGCGGGTTTGGAAATTGACTGGTACCATTAATGCTAGGAGCCCCTGATATGGCTTTTCCACGAATAAATAATATAAGGTTTTGACTTTTACCCCCTTCCTTAACTCTCCTTCTTTCTAGAGGGATGGTTGAAAGGGGAGTGGGAACAGGATGAACTGTTTACCCTCCTCTAGCGAGAGGATTAGGACATGCTGGCGCTTCTGTAGATCTTGGTATTTTCTCCCTTCATTTAGCAGGAATCTCTTCCATCCTAGGAGCAGTTAACTTTATTACTACTGTAATCAATATACGAGCTCCAGGTATAACTATAGATCGAACTCCTCTTTTCGTGTGGGCTGTTTTTCTAACAGCTATTCTTCTTTTACTATCCTTACCAGTTTTAGCAGGAGCTATCACCATGCTCCTTACTGACCGTAATTTAAATACTTCATTCTTTGATCCTGCTGGAGGGGGTGACCCAATTCTTTATCAAC
>ALM18
TCTAAGACTTTTAATTCGAGCTGAATTAGGTCAACCTGGTAGGTTAATCGGAAATGACCAAATTTATAATGTTATTGTTACCGCCCACGCTTTCGTTATAATCTTTTTTATGGTTATGCCAATTATAATTGGCGGGTTTGGAAATTGACTGGTACCATTAATGCTAGGAGCCCCTGATATGGCTTTTCCACGAATAAATAATATAAGGTTTTGACTTTTACCCCCTTCCTTAACTCTCCTTCTTTCTAGAGGGATGGTTGAAAGGGGAGTGGGAACAGGATGAACTGTTTACCCTCCTCTAGCGAGAGGATTAGGACATGCTGGCGCTTCTGTAGATCTTGGTATTTTCTCCCTTCATTTAGCAGGAATCTCTTCCATCCTAGGAGCAGTTAACTTTATTACTACTGTAATCAATATACGAGCTCCAGGTATAACTATAGATCGAACTCCTCTTTTCGTGTGGGCTGTTTTTCTAACAGCTATTCTTCTTTTACTATCCTTACCAGTTTTAGCAGGAGCTATCACCATGCTCCTTACTGACCGTAATTTAAATACTTCATTCTTTGATCCTGCTGGAGGGGGTGACCCAATTCTTTATCAAC
>GRA11
TCTAAGACTTTTAATTCGAGCTGAATTAGGTCAACCTGGTAGGTTAATCGGAAATGACCAAATTTATAATGTTATTGTTACCGCCCACGCTTTCGTTATAATCTTTTTTATGGTTATGCCAATTATAATTGGCGGGTTTGGAAATTGACTGGTACCATTAATGCTAGGAGCCCCTGATATGGCTTTTCCACGAATAAATAATATAAGGTTTTGACTTTTACCCCCTTCCTTAACTCTCCTTCTTTCTAGAGGGATGGTTGAAAGGGGAGTGGGAACAGGATGAACTGTTTACCCTCCTCTAGCGAGAGGATTAGGACATGCTGGCGCTTCTGTAGATCTTGGTATTTTCTCCCTTCATTTAGCAGGAATCTCTTCCATCCTAGGAGCAGTTAACTTTATTACTACTGTAATCAATATACGAGCTCCAGGTATAACTATAGATCGAACTCCTCTTTTCGTGTGGGCTGTTTTTCTAACAGCTATTCTTCTTTTACTATCCTTACCAGTTTTAGCAGGAGCTATCACCATGCTCCTTACTGACCGTAATTTAAATACTTCATTCTTTGATCCTGCTGGAGGGGGTGACCCAATTCTTTATCAAC
>GRA07
TCTAAGACTTTTAATTCGAGCTGAATTAGGTCAACCTGGTAGGTTAATCGGAAATGACCAAATTTATAATGTTATTGTTACCGCCCACGCTTTCGTTATAATCTTTTTTATGGTTATGCCAATTATAATTGGCGGGTTTGGAAATTGACTGGTACCATTAATGCTAGGAGCCCCTGATATGGCTTTTCCACGAATAAATAATATAAGGTTTTGACTTTTACCCCCTTCCTTAACTCTCCTTCTTTCTAGAGGGATGGTTGAAAGGGGAGTGGGAACAGGATGAACTGTTTACCCTCCTCTAGCGAGAGGATTAGGACATGCTGGCGCTTCTGTAGATCTTGGTATTTTCTCCCTTCATTTAGCAGGAATCTCTTCCATCCTAGGAGCAGTTAACTTTATTACTACTGTAATCAATATACGAGCTCCAGGTATAACTATAGATCGAACTCCTCTTTTCGTGTGGGCTGTTTTTCTAACAGCTATTCTTCTTTTACTATCCTTACCAGTTTTAGCAGGAGCTATCACCATGCTCCTTACTGACCGTAATTTAAATACTTCATTCTTTGATCCTGCTGGAGGGGGTGACCCAATTCTTTATCAAC
>GRA23
TCTAAGACTTTTAATTCGAGCTGAATTAGGTCAACCTGGTAGGTTAATCGGAAATGACCAAATTTATAATGTTATTGTTACCGCCCACGCTTTCGTTATAATCTTTTTTATGGTTATGCCAATTATAATTGGCGGGTTTGGAAATTGACTGGTACCATTAATGCTAGGAGCCCCTGATATGGCTTTTCCACGAATAAATAATATAAGGTTTTGACTTTTACCCCCTTCCTTAACTCTCCTTCTTTCTAGAGGGATGGTTGAAAGGGGAGTGGGAACAGGATGAACTGTTTACCCTCCTCTAGCGAGAGGATTAGGACATGCTGGCGCTTCTGTAGATCTTGGTATTTTCTCCCTTCATTTAGCAGGAATCTCTTCCATCCTAGGAGCAGTTAACTTTATTACTACTGTAATCAATATACGAGCTCCAGGTATAACTATAGATCGAACTCCTCTTTTCGTGTGGGCTGTTTTTCTAACAGCTATTCTTCTTTTACTATCCTTACCAGTTTTAGCAGGAGCTATCACCATGCTCCTTACTGACCGTAATTTAAATACTTCATTCTTTGATCCTGCTGGAGGGGGTGACCCAATTCTTTATCAAC
>ALM25
TCTAAGACTTTTAATTCGAGCTGAATTAGGTCAACCTGGTAGGTTAATCGGAAATGACCAAATTTATAATGTTATTGTTACCGCCCACGCTTTCGTTATAATCTTTTTTATGGTTATGCCAATTATAATTGGCGGGTTTGGAAATTGACTGGTACCATTAATGCTAGGAGCCCCTGATATGGCTTTTCCACGAATAAATAATATAAGGTTTTGACTTTTACCCCCTTCCTTAACTCTCCTTCTTTCTAGAGGGATGGTTGAAAGGGGAGTGGGAACAGGATGAACTGTTTACCCTCCTCTAGCGAGAGGATTAGGACATGCTGGCGCTTCTGTAGATCTTGGTATTTTCTCCCTTCATTTAGCAGGAATCTCTTCCATCCTAGGAGCAGTTAACTTTATTACTACTGTAATCAATATACGAGCTCCAGGTATAACTATAGATCGAACTCCTCTTTTCGTGTGGGCTGTTTTTCTAACAGCTATTCTTCTTTTACTATCCTTACCAGTTTTAGCAGGAGCTATCACCATGCTCCTTACTGACCGTAATTTAAATACTTCATTCTTTGATCCTGCTGGAGGGGGTGACCCAATTCTTTATCAAC
>ALM24
TCTAAGACTTTTAATTCGAGCTGAATTAGGTCAACCTGGTAGGTTAATCGGAAATGACCAAATTTATAATGTTATTGTTACCGCCCACGCTTTCGTTATAATCTTTTTTATGGTTATGCCAATTATAATTGGCGGGTTTGGAAATTGACTGGTACCATTAATGCTAGGAGCCCCTGATATGGCTTTTCCACGAATAAATAATATAAGGTTTTGACTTTTACCCCCTTCCTTAACTCTCCTTCTTTCTAGAGGGATGGTTGAAAGGGGAGTGGGAACAGGATGAACTGTTTACCCTCCTCTAGCGAGAGGATTAGGACATGCTGGCGCTTCTGTAGATCTTGGTATTTTCTCCCTTCATTTAGCAGGAATCTCTTCCATCCTAGGAGCAGTTAACTTTATTACTACTGTAATCAATATACGAGCTCCAGGTATAACTATAGATCGAACTCCTCTTTTCGTGTGGGCTGTTTTTCTAACAGCTATTCTTCTTTTACTATCCTTACCAGTTTTAGCAGGAGCTATCACCATGCTCCTTACTGACCGTAATTTAAATACTTCATTCTTTGATCCTGCTGGAGGGGGTGACCCAATTCTTTATCAAC
>GRA04
TCTAAGACTTTTAATTCGAGCTGAATTAGGTCAACCTGGTAGGTTAATCGGAAATGACCAAATTTATAATGTTATTGTTACCGCCCACGCTTTCGTTATAATCTTTTTTATGGTTATGCCAATTATAATTGGCGGGTTTGGAAATTGACTGGTACCATTAATGCTAGGAGCCCCTGATATGGCTTTTCCACGAATAAATAATATAAGGTTTTGACTTTTACCCCCTTCCTTAACTCTCCTTCTTTCTAGAGGGATGGTTGAAAGGGGAGTGGGAACAGGATGAACTGTTTACCCTCCTCTAGCGAGAGGATTAGGACATGCTGGCGCTTCTGTAGATCTTGGTATTTTCTCCCTTCATTTAGCAGGAATCTCTTCCATCCTAGGAGCAGTTAACTTTATTACTACTGTAATCAATATACGAGCTCCAGGTATAACTATAGATCGAACTCCTCTTTTCGTGTGGGCTGTTTTTCTAACAGCTATTCTTCTTTTACTATCCTTACCAGTTTTAGCAGGAGCTATCACCATGCTCCTTACTGACCGTAATTTAAATACTTCATTCTTTGATCCTGCTGGAGGGGGTGACCCAATTCTTTATCAAC
>GRA13
TCTAAGACTTTTAATTCGAGCTGAATTAGGTCAACCTGGTAGGTTAATCGGAAATGACCAAATTTATAATGTTATTGTTACCGCCCACGCTTTCGTTATAATCTTTTTTATGGTTATGCCAATTATAATTGGCGGGTTTGGAAATTGACTGGTACCATTAATGCTAGGAGCCCCTGATATGGCTTTTCCACGAATAAATAATATAAGGTTTTGACTTTTACCCCCTTCCTTAACTCTCCTTCTTTCTAGAGGGATGGTTGAAAGGGGAGTGGGAACAGGATGAACTGTTTACCCTCCTCTAGCGAGAGGATTAGGACATGCTGGCGCTTCTGTAGATCTTGGTATTTTCTCCCTTCATTTAGCAGGAATCTCTTCCATCCTAGGAGCAGTTAACTTTATTACTACTGTAATCAATATACGAGCTCCAGGTATAACTATAGATCGAACTCCTCTTTTCGTGTGGGCTGTTTTTCTAACAGCTATTCTTCTTTTACTATCCTTACCAGTTTTAGCAGGAGCTATCACCATGCTCCTTACTGACCGTAATTTAAATACTTCATTCTTTGATCCTGCTGGAGGGGGTGACCCAATTCTTTATCAAC
>COL11
TCTAAGACTTTTAATTCGAGCTGAATTAGGTCAACCTGGTAGGTTAATCGGAAATGACCAAATTTATAATGTTATTGTTACCGCCCACGCTTTCGTTATAATCTTTTTTATGGTTATGCCAATTATAATTGGCGGGTTTGGAAATTGACTGGTACCATTAATGCTAGGAGCCCCTGATATGGCTTTTCCACGAATAAATAATATAAGGTTTTGACTTTTACCCCCTTCCTTAACTCTCCTTCTTTCTAGAGGGATGGTTGAAAGGGGAGTGGGAACAGGATGAACTGTTTACCCTCCTCTAGCGAGAGGATTAGGACATGCTGGCGCTTCTGTAGATCTTGGTATTTTCTCCCTTCATTTAGCAGGAATCTCTTCCATCCTAGGAGCAGTTAACTTTATTACTACTGTAATCAATATACGAGCTCCAGGTATAACTATAGATCGAACTCCTCTTTTCGTGTGGGCTGTTTTTCTAACAGCTATTCTTCTTTTACTATCCTTACCAGTTTTAGCAGGAGCTATCACCATGCTCCTTACTGACCGTAATTTAAATACTTCATTCTTTGATCCTGCTGGAGGGGGTGACCCAATTCTTTATCAAC
>LIV13
TCTAAGACTTTTAATTCGAGCTGAATTAGGTCAACCTGGTAGGTTAATCGGAAATGACCAAATTTATAATGTTATTGTTACCGCCCACGCTTTCGTTATAATCTTTTTTATGGTTATGCCAATTATAATTGGCGGGTTTGGAAATTGACTGGTACCATTAATGCTAGGAGCCCCTGATATGGCTTTTCCACGAATAAATAATATAAGGTTTTGACTTTTACCCCCTTCCTTAACTCTCCTTCTTTCTAGAGGGATGGTTGAAAGGGGAGTGGGAACAGGATGAACTGTTTACCCTCCTCTAGCGAGAGGATTAGGACATGCTGGCGCTTCTGTAGATCTTGGTATTTTCTCCCTTCATTTAGCAGGAATCTCTTCCATCCTAGGAGCAGTTAACTTTATTACTACTGTAATCAATATACGAGCTCCAGGTATAACTATAGATCGAACTCCTCTTTTCGTGTGGGCTGTTTTTCTAACAGCTATTCTTCTTTTACTATCCTTACCAGTTTTAGCAGGAGCTATCACCATGCTCCTTACTGACCGTAATTTAAATACTTCATTCTTTGATCCTGCTGGAGGGGGTGACCCAATTCTTTATCAAC
>MALL05
TCTAAGACTTTTAATTCGAGCTGAATTAGGTCAACCTGGTAGGTTAATCGGAAATGACCAAATTTATAATGTTATTGTTACCGCCCACGCTTTCGTTATAATCTTTTTTATGGTTATGCCAATTATAATTGGCGGGTTTGGAAATTGACTGGTACCATTAATGCTAGGAGCCCCTGATATGGCTTTTCCACGAATAAATAATATAAGGTTTTGACTTTTACCCCCTTCCTTAACTCTCCTTCTTTCTAGAGGGATGGTTGAAAGGGGAGTGGGAACAGGATGAACTGTTTACCCTCCTCTAGCGAGAGGATTAGGACATGCTGGCGCTTCTGTAGATCTTGGTATTTTCTCCCTTCATTTAGCAGGAATCTCTTCCATCCTAGGAGCAGTTAACTTTATTACTACTGTAATCAATATACGAGCTCCAGGTATAACTATAGATCGAACTCCTCTTTTCGTGTGGGCTGTTTTTCTAACAGCTATTCTTCTTTTACTATCCTTACCAGTTTTAGCAGGAGCTATCACCATGCTCCTTACTGACCGTAATTTAAATACTTCATTCTTTGATCCTGCTGGAGGGGGTGACCCAATTCTTTATCAAC
>MALL10
TCTAAGACTTTTAATTCGAGCTGAATTAGGTCAACCTGGTAGGTTAATCGGAAATGACCAAATTTATAATGTTATTGTTACCGCCCACGCTTTCGTTATAATCTTTTTTATGGTTATGCCAATTATAATTGGCGGGTTTGGAAATTGACTGGTACCATTAATGCTAGGAGCCCCTGATATGGCTTTTCCACGAATAAATAATATAAGGTTTTGACTTTTACCCCCTTCCTTAACTCTCCTTCTTTCTAGAGGGATGGTTGAAAGGGGAGTGGGAACAGGATGAACTGTTTACCCTCCTCTAGCGAGAGGATTAGGACATGCTGGCGCTTCTGTAGATCTTGGTATTTTCTCCCTTCATTTAGCAGGAATCTCTTCCATCCTAGGAGCAGTTAACTTTATTACTACTGTAATCAATATACGAGCTCCAGGTATAACTATAGATCGAACTCCTCTTTTCGTGTGGGCTGTTTTTCTAACAGCTATTCTTCTTTTACTATCCTTACCAGTTTTAGCAGGAGCTATCACCATGCTCCTTACTGACCGTAATTTAAATACTTCATTCTTTGATCCTGCTGGAGGGGGTGACCCAATTCTTTATCAAC
>MALL11
TCTAAGACTTTTAATTCGAGCTGAATTAGGTCAACCTGGTAGGTTAATCGGAAATGACCAAATTTATAATGTTATTGTTACCGCCCACGCTTTCGTTATAATCTTTTTTATGGTTATGCCAATTATAATTGGCGGGTTTGGAAATTGACTGGTACCATTAATGCTAGGAGCCCCTGATATGGCTTTTCCACGAATAAATAATATAAGGTTTTGACTTTTACCCCCTTCCTTAACTCTCCTTCTTTCTAGAGGGATGGTTGAAAGGGGAGTGGGAACAGGATGAACTGTTTACCCTCCTCTAGCGAGAGGATTAGGACATGCTGGCGCTTCTGTAGATCTTGGTATTTTCTCCCTTCATTTAGCAGGAATCTCTTCCATCCTAGGAGCAGTTAACTTTATTACTACTGTAATCAATATACGAGCTCCAGGTATAACTATAGATCGAACTCCTCTTTTCGTGTGGGCTGTTTTTCTAACAGCTATTCTTCTTTTACTATCCTTACCAGTTTTAGCAGGAGCTATCACCATGCTCCTTACTGACCGTAATTTAAATACTTCATTCTTTGATCCTGCTGGAGGGGGTGACCCAATTCTTTATCAAC
>MALL17
TCTAAGACTTTTAATTCGAGCTGAATTAGGTCAACCTGGTAGGTTAATCGGAAATGACCAAATTTATAATGTTATTGTTACCGCCCACGCTTTCGTTATAATCTTTTTTATGGTTATGCCAATTATAATTGGCGGGTTTGGAAATTGACTGGTACCATTAATGCTAGGAGCCCCTGATATGGCTTTTCCACGAATAAATAATATAAGGTTTTGACTTTTACCCCCTTCCTTAACTCTCCTTCTTTCTAGAGGGATGGTTGAAAGGGGAGTGGGAACAGGATGAACTGTTTACCCTCCTCTAGCGAGAGGATTAGGACATGCTGGCGCTTCTGTAGATCTTGGTATTTTCTCCCTTCATTTAGCAGGAATCTCTTCCATCCTAGGAGCAGTTAACTTTATTACTACTGTAATCAATATACGAGCTCCAGGTATAACTATAGATCGAACTCCTCTTTTCGTGTGGGCTGTTTTTCTAACAGCTATTCTTCTTTTACTATCCTTACCAGTTTTAGCAGGAGCTATCACCATGCTCCTTACTGACCGTAATTTAAATACTTCATTCTTTGATCCTGCTGGAGGGGGTGACCCAATTCTTTATCAAC
>MALL18
TCTAAGACTTTTAATTCGAGCTGAATTAGGTCAACCTGGTAGGTTAATCGGAAATGACCAAATTTATAATGTTATTGTTACCGCCCACGCTTTCGTTATAATCTTTTTTATGGTTATGCCAATTATAATTGGCGGGTTTGGAAATTGACTGGTACCATTAATGCTAGGAGCCCCTGATATGGCTTTTCCACGAATAAATAATATAAGGTTTTGACTTTTACCCCCTTCCTTAACTCTCCTTCTTTCTAGAGGGATGGTTGAAAGGGGAGTGGGAACAGGATGAACTGTTTACCCTCCTCTAGCGAGAGGATTAGGACATGCTGGCGCTTCTGTAGATCTTGGTATTTTCTCCCTTCATTTAGCAGGAATCTCTTCCATCCTAGGAGCAGTTAACTTTATTACTACTGTAATCAATATACGAGCTCCAGGTATAACTATAGATCGAACTCCTCTTTTCGTGTGGGCTGTTTTTCTAACAGCTATTCTTCTTTTACTATCCTTACCAGTTTTAGCAGGAGCTATCACCATGCTCCTTACTGACCGTAATTTAAATACTTCATTCTTTGATCCTGCTGGAGGGGGTGACCCAATTCTTTATCAAC
>ALM16
TCTAAGACTTTTAATTCGAGCTGAATTAGGTCAACCTGGTAGGTTAATCGGAAATGACCAAATTTATAATGTTATTGTTACCGCCCACGCTTTCGTTATAATCTTTTTTATGGTTATGCCAATTATAATTGGCGGGTTTGGAAATTGACTGGTACCATTAATGCTAGGGGCCCCTGATATGGCTTTTCCACGAATAAATAATATAAGGTTTTGACTTTTACCCCCTTCCTTAACTCTCCTTCTTTCTAGAGGGATGGTTGAAAGGGGAGTGGGAACAGGATGAACTGTTTACCCTCCTCTAGCGAGAGGATTAGGACATGCTGGCGCTTCTGTAGATCTTGGTATTTTCTCCCTTCATTTAGCAGGAATCTCTTCCATCCTAGGAGCAGTTAACTTTATTACTACTGTAATCAATATACGAGCTCCAGGTATAACTATAGATCGAACTCCTCTTTTCGTGTGGGCTGTTTTTCTAACAGCTATTCTTCTTTTACTATCCTTACCAGTTTTAGCAGGAGCTATCACCATGCTCCTTACTGACCGTAATTTAAATACTTCATTCTTTGATCCTGCTGGAGGGGGTGACCCAATTCTTTATCAAC
>ALM08
TCTAAGACTTTTAATTCGAGCTGAATTAGGTCAACCTGGTAGGTTAATCGGAAATGACCAAATTTATAACGTTATTGTTACCGCCCACGCTTTCGTTATAATCTTTTTTATGGTTATGCCAATTATAATTGGCGGGTTTGGAAATTGACTGGTACCATTAATGCTAGGAGCCCCTGATATGGCTTTTCCACGAATAAATAATATAAGGTTTTGACTTTTACCCCCTTCCTTAACTCTCCTTCTTTCTAGAGGGATGGTTGAAAGGGGAGTGGGAACAGGATGAACTGTTTACCCTCCTCTAGCGAGAGGATTAGGACATGCTGGCGCTTCTGTAGATCTTGGTATTTTCTCCCTTCATTTAGCAGGAATCTCTTCCATCCTAGGAGCAGTTAACTTTATTACTACTGTAATCAATATACGAGCTCCAGGTATAACTATAGATCGAACTCCTCTTTTCGTGTGGGCTGTTTTTCTAACAGCTATTCTTCTTTTACTATCCTTACCAGTTTTAGCAGGAGCTATCACCATGCTCCTTACTGACCGTAATTTAAATACTTCATTCTTTGATCCTGCTGGAGGGGGTGACCCAATTCTTTATCAAC
>ALM22
TCTAAGACTTTTAATTCGAGCTGAATTAGGTCAACCTGGTAGGTTAATCGGAAATGACCAAATTTATAATGTTATTGTTACCGCCCACGCTTTCGTTATAATCTTTTTTATGGTTATGCCAATTATAATTGGCGGGTTTGGAAATTGACTGGTACCATTAATGCTAGGAGCCCCTGATATGGCTTTTCCACGAATAAATAATATAAGGTTTTGACTTTTACCCCCTTCCTTAACTCTCCTTCTTTCTAGAGGGATGGTTGAAAGGGGAGTGGGAACAGGATGAACTGTTTACCCTCCTCTAGCGAGAGGATTAGGACATGCTGGCGCTTCTGTAGATCTTGGTATTTTCTCCCTTCATTTAGCAGGAATCTCTTCCATCCTAGGAGCAGTTAATTTTATTACTACTGTAATCAATATACGAGCTCCAGGTATAACTATAGATCGAACTCCTCTTTTCGTGTGGGCTGTTTTTCTAACAGCTATTCTTCTTTTACTATCCTTACCAGTTTTAGCAGGAGCTATCACCATGCTCCTTACTGACCGTAATTTAAATACTTCATTCTTTGATCCTGCTGGAGGGGGTGACCCAATTCTTTATCAAC
>MALL14
TCTAAGACTTTTAATTCGAGCTGAATTAGGTCAACCTGGTAGGTTAATCGGAAATGACCAAATTTATAATGTTATTGTTACCGCCCACGCTTTCGTTATAATCTTTTTTATGGTTATGCCAATTATAATTGGCGGGTTTGGAAATTGACTGGTACCATTAATGCTAGGAGCCCCTGATATGGCTTTTCCACGAATAAATAATATAAGGTTTTGACTTTTACCCCCTTCCTTAACTCTCCTTCTTTCTAGAGGGATGGTTGAAAGGGGAGTGGGAACAGGATGAACTGTTTACCCTCCTCTAGCGAGAGGATTAGGACATGCTGGCGCTTCTGTAGATCTTGGTATTTTCTCCCTTCATTTAGCAGGAATCTCTTCCATCCTAGGAGCAGTTAATTTTATTACTACTGTAATCAATATACGAGCTCCAGGTATAACTATAGATCGAACTCCTCTTTTCGTGTGGGCTGTTTTTCTAACAGCTATTCTTCTTTTACTATCCTTACCAGTTTTAGCAGGAGCTATCACCATGCTCCTTACTGACCGTAATTTAAATACTTCATTCTTTGATCCTGCTGGAGGGGGTGACCCAATTCTTTATCAAC
>GRA38
TCTAAGACTTTTAATTCGAGCTGAATTAGGTCAACCTGGTAGGTTAATCGGAAATGACCAAATTTATAATGTTATTGTTACCGCCCACGCTTTCGTTATAATCTTTTTTATGGTTATGCCAATTATAATTGGCGGGTTTGGAAATTGACTGGTACCATTAATGCTAGGAGCCCCTGATATGGCTTTCCCACGAATAAATAATATAAGGTTTTGACTTTTACCCCCTTCCTTAACTCTCCTTCTTTCTAGAGGGATGGTTGAAAGGGGAGTGGGAACAGGATGAACTGTTTACCCTCCTCTAGCGAGAGGATTAGGACATGCTGGCGCTTCTGTAGATCTTGGTATTTTCTCCCTTCATTTAGCAGGAATCTCTTCCATCCTAGGAGCAGTTAACTTTATTACTACTGTAATCAATATACGAGCTCCAGGTATAACTATAGATCGAACTCCTCTTTTCGTGTGGGCTGTTTTTCTAACAGCTATTCTTCTTTTACTATCCTTACCAGTTTTAGCAGGAGCTATCACCATGCTCCTTACTGACCGTAATTTAAATACTTCATTCTTTGATCCTGCTGGAGGGGGTGACCCAATTCTTTATCAAC
>MALL01
TCTAAGACTTTTAATTCGAGCTGAATTAGGTCAACCTGGTAGGTTAATCGGAAATGACCAAATTTATAATGTTATTGTTACCGCCCACGCTTTCGTTATAATCTTTTTTATGGTTATGCCAATTATAATTGGCGGGTTTGGAAATTGACTGGTACCGTTAATGCTAGGAGCCCCTGATATGGCTTTTCCACGAATAAATAATATAAGGTTTTGACTTTTACCCCCTTCCTTAACTCTCCTTCTTTCTAGAGGGATGGTTGAAAGGGGAGTGGGAACAGGATGAACTGTTTACCCTCCTCTAGCGAGAGGATTAGGACATGCTGGCGCTTCTGTAGATCTTGGTATTTTCTCCCTTCATTTAGCAGGAATCTCTTCCATCCTAGGAGCAGTTAACTTTATTACTACTGTAATCAATATACGAGCTCCAGGTATAACTATAGATCGAACTCCTCTTTTCGTGTGGGCTGTTTTTCTAACAGCTATTCTTCTTTTACTATCCTTACCAGTTTTAGCAGGAGCTATCACCATGCTCCTTACTGACCGTAATTTAAATACTTCATTCTTTGATCCTGCTGGAGGGGGTGACCCAATTCTTTATCAAC
>MALL06
TCTAAGACTTTTAATTCGAGCTGAATTAGGTCAACCTGGTAGGTTAATCGGAAATGACCAAATTTATAATGTTATTGTTACCGCCCACGCTTTCGTTATAATCTTTTTTATGGTTATGCCAATTATAATTGGCGGGTTTGGAAATTGACTGGTACCATTAATGCTAGGAGCCCCTGATATGGCTTTTCCACGAATAAATAATATAAGGTTTTGACTTTTACCCCCTTCCTTAACTCTCCTTCTCTCTAGAGGGATGGTTGAAAGGGGAGTGGGAACAGGATGAACTGTTTACCCTCCTCTAGCGAGAGGATTAGGACATGCTGGCGCTTCTGTAGATCTTGGTATTTTCTCCCTTCATTTAGCAGGAATCTCTTCCATCCTAGGAGCAGTTAACTTTATTACTACTGTAATCAATATACGAGCTCCAGGTATAACTATAGATCGAACTCCTCTTTTCGTGTGGGCTGTTTTTCTAACAGCTATTCTTCTTTTACTATCCTTACCAGTTTTAGCAGGAGCTATCACCATGCTCCTTACTGACCGTAATTTAAATACTTCATTCTTTGATCCTGCTGGAGGGGGTGACCCAATTCTTTATCAAC
>ALM07
TCTAAGACTTTTAATTCGAGCTGAATTAGGTCAACCTGGTAGGTTAATCGGAAATGACCAAATTTATAATGTTATTGTTACCGCCCACGCTTTCGTTATAATCTTTTTTATGGTTATGCCAATTATAATTGGCGGGTTTGGAAATTGACTGGTACCATTAATGCTAGGAGCCCCTGATATGGCTTTTCCACGAATAAATAATATAAGGTTTTGACTTTTACCCCCTTCCTTAACTCTCCTTCTCTCTAGAGGGATGGTTGAAAGGGGAGTGGGAACAGGATGAACTGTTTACCCTCCTCTAGCGAGAGGATTAGGACATGCTGGCGCTTCTGTAGATCTTGGTATTTTCTCCCTTCATTTAGCAGGAATCTCTTCCATCCTAGGAGCAGTTAACTTTATTACTACTGTAATCAATATACGAGCTCCAGGTATAACTATAGATCGAACTCCTCTTTTCGTGTGGGCTGTTTTTCTAACAGCTATTCTTCTTTTACTATCCTTACCAGTTTTAGCAGGAGCTATCACCATGCTCCTTACTGACCGTAATTTAAATACTTCATTCTTTGATCCTGCTGGAGGGGGTGACCCAATTCTTTATCAAC
>GRA22
TCTAAGACTTTTAATTCGAGCTGAATTAGGTCAACCTGGTAGGTTAATCGGAAATGACCAAATTTATAATGTTATCGTTACCGCCCACGCTTTCGTTATAATCTTTTTTATGGTTATGCCAATTATAATTGGCGGGTTTGGAAATTGACTGGTACCATTAATGCTAGGAGCCCCTGATATGGCTTTTCCACGAATAAATAATATAAGGTTTTGACTTTTACCCCCTTCCTTAACTCTCCTTCTTTCTAGAGGGATGGTTGAAAGGGGAGTGGGAACAGGATGAACTGTTTACCCTCCTCTAGCGAGAGGATTAGGACATGCTGGCGCTTCTGTAGATCTTGGTATTTTCTCCCTTCATTTAGCAGGAATCTCTTCCATCCTAGGAGCAGTTAACTTTATTACTACTGTAATCAATATACGAGCTCCAGGTATAACTATAGATCGAACTCCTCTTTTCGTGTGGGCTGTTTTTCTAACAGCTATTCTTCTTTTACTATCCTTACCAGTTTTAGCAGGAGCTATCACCATGCTCCTTACTGACCGTAATTTAAATACTTCATTCTTTGATCCTGCTGGAGGGGGTGACCCAATTCTTTATCAAC
>MALL04
TCTAAGACTTTTAATTCGAGCTGAATTAGGTCAACCTGGTAGGTTAATCGGAAATGACCAAATTTATAATGTTATCGTTACCGCCCACGCTTTCGTTATAATCTTTTTTATGGTTATGCCAATTATAATTGGCGGGTTTGGAAATTGACTGGTACCATTAATGCTAAGAGCCCCTGATATGGCTTTTCCACGAATAAATAATATAAGGTTTTGACTTTTACCCCCTTCCTTAACTCTCCTTCTTTCTAGAGGGATGGTTGAAAGGGGAGTGGGAACAGGATGAACTGTTTACCCTCCTCTAGCGAGAGGATTAGGACATGCTGGCGCTTCTGTAGATCTTGGTATTTTCTCCCTTCATTTAGCAGGAATCTCTTCCATCCTAGGAGCAGTTAACTTTATTACTACTGTAATCAATATACGAGCTCCAGGTATAACTATAGATCGAACTCCTCTTTTCGTGTGGGCTGTTTTTCTAACAGCTATTCTTCTTTTACTATCCTTACCAGTTTTAGCAGGAGCTATCACCATGCTCCTTACTGACCGTAATTTAAATACTTCATTCTTTGATCCTGCTGGAGGGGGTGACCCAATTCTTTATCAAC
>ALM03
TCTAAGACTTTTAATTCGAGCTGAATTAGGTCAACCTGGTAGGTTAATCGGAAACGACCAAATTTATAATGTTATTGTTACCGCCCACGCTTTCGTTATAATCTTTTTTATGGTTATGCCAATTATAATTGGCGGGTTTGGAAATTGACTGGTACCATTAATGCTAGGAGCCCCTGATATGGCTTTTCCACGAATAAATAATATAAGGTTTTGACTTTTACCCCCTTCCTTAACTCTCCTTCTTTCTAGAGGGATGGTTGAAAGGGGAGTGGGAACAGGATGAACTGTTTACCCTCCTCTAGCGAGAGGATTAGGACATGCTGGCGCTTCTGTAGATCTTGGTATTTTCTCCCTTCATTTAGCAGGAATCTCTTCCATCCTAGGAGCAGTTAACTTTATTACTACTGTAATCAATATACGAGCTCCAGGTATAACTATAGATCGAACTCCTCTTTTCGTGTGGGCTGTTTTTCTAACAGCTATTCTTCTTTTACTATCCTTACCAGTTTTAGCAGGAGCTATCACCATGCTCCTTACTGACCGTAATTTAAATACTTCATTCTTTGATCCTGCTGGAGGGGGTGACCCAATTCTTTATCAAC
>GRA26
TCTAAGACTTTTAATTCGAGCTGAATTAGGTCAACCTGGTAGGTTAATCGGAAACGACCAAATTTATAATGTTATTGTTACCGCCCACGCTTTCGTTATAATCTTTTTTATGGTTATGCCAATTATAATTGGCGGGTTTGGAAATTGACTGGTACCATTAATGCTAGGAGCCCCTGATATGGCTTTTCCACGAATAAATAATATAAGGTTTTGACTTTTACCCCCTTCCTTAACTCTCCTTCTTTCTAGAGGGATGGTTGAAAGGGGAGTGGGAACAGGATGAACTGTTTACCCTCCTCTAGCGAGAGGATTAGGACATGCTGGCGCTTCTGTAGATCTTGGTATTTTCTCCCTTCATTTAGCAGGAATCTCTTCCATCCTAGGAGCAGTTAACTTTATTACTACTGTAATCAATATACGAGCTCCAGGTATAACTATAGATCGAACTCCTCTTTTCGTGTGGGCTGTTTTTCTAACAGCTATTCTTCTTTTACTATCCTTACCAGTTTTAGCAGGAGCTATCACCATGCTCCTTACTGACCGTAATTTAAATACTTCATTCTTTGATCCTGCTGGAGGGGGTGACCCAATTCTTTATCAAC
>GRA33
TCTAAGACTTTTAATTCGAGCTGAATTAGGTCAACCTGGTAGGTTAATCGGAAACGACCAAATTTATAATGTTATTGTTACCGCCCACGCTTTCGTTATAATCTTTTTTATGGTTATGCCAATTATAATTGGCGGGTTTGGAAATTGACTGGTACCATTAATGCTAGGAGCCCCTGATATGGCTTTTCCACGAATAAATAATATAAGGTTTTGACTTTTACCCCCTTCCTTAACTCTCCTTCTTTCTAGAGGGATGGTTGAAAGGGGAGTGGGAACAGGATGAACTGTTTACCCTCCTCTAGCGAGAGGATTAGGACATGCTGGCGCTTCTGTAGATCTTGGTATTTTCTCCCTTCATTTAGCAGGAATCTCTTCCATCCTAGGAGCAGTTAACTTTATTACTACTGTAATCAATATACGAACTCCAGGTATAACTATAGATCGAACTCCTCTTTTCGTGTGGGCTGTTTTTCTAACAGCTATTCTTCTTTTACTATCCTTACCAGTTTTAGCAGGAGCTATCACCATGCTCCTTACTGACCGTAATTTAAATACTTCATTCTTTGATCCTGCTGGAGGGGGTGACCCAATTCTTTATCAAC
>GRA40
TCTAAGACTTTTAATTCGAGCTGAATTAGGTCAACCTGGTAGGTTAATCGGAAACGACCAAATTTATAATGTTATTGTTACCGCCCACGCTTTCGTTATAATCTTTTTTATGGTTATGCCAATTATAATTGGCGGGTTTGGAAATTGACTGGTACCATTAATGCTAGGAGCCCCTGATATGGCTTTTCCACGAATAAATAATATAAGGTTTTGACTTTTACCCCCTTCCTTAACTCTCCTTCTTTCTAGAGGGATGGTTGAAAGGGGAGTGGGAACAGGATGAACTGTTTACCCTCCTCTAGCGAGAGGATTAGGACATGCTGGCGCTTCTGTAGATCTTGGTATTTTCTCCCTTCATTTAGCAGGAATCTCTTCCATCCTAGGAGCAGTTAACTTTATTACTACTGTAATCAATATACGAACTCCAGGTATAACTATAGATCGAACTCCTCTTTTCGTGTGGGCTGTTTTTCTAACAGCTATTCTTCTTTTACTATCCTTACCAGTTTTAGCAGGAGCTATCACCATGCTCCTTACTGACCGTAATTTAAATACTTCATTCTTTGATCCTGCTGGAGGGGGTGACCCAATTCTTTATCAAC
>GRA28
TCTAAGACTTTTAATTCGAGCTGAATTAGGTCAACCTGGTAGGTTAATCGGAAACGACCAAATTTATAATGTTATTGTTACCGCCCACGCTTTCGTTATAATCTTTTTTATGGTTATGCCAATTATAATTGGCGGGTTTGGAAATTGACTGGTACCATTAATGCTAGGAGCCCCTGATATGGCTTTTCCACGAATAAATAATATAAGGTTTTGACTTTTACCCCCTTCCTTAACTCTCCTTCTTTCTAGAGGGATGGTTGAAAGGGGAGTGGGAACAGGATGAACTGTTTACCCTCCTCTAGCGAGAGGATTAGGACATGCTGGCGCTTCTGTAGATCTTGGTATTTTCTCCCTTCATTTAGCAGGAATCTCTTCCATCCTAGGAGCAGTTAACTTTATTACTACTGTAATCAATATACGAACTCCAGGTATAACTATAGATCGAACTCCTCTTTTCGTGTGGGCTGTTTTTCTAACAGCTATTCTTCTTTTACTATCCTTACCAGTTTTAGCAGGAGCTATCACCATGCTCCTTACTGACCGTAATTTAAATACTTCATTCTTTGATCCTGCTGGAGGGGGTGACCCAATTCTTTATCAAC
>MALL12
TCTAAGACTTTTAATTCGAGCTGAATTAGGTCAACCTGGTAGGTTAATCGGAAACGACCAAATTTATAATGTTATTGTTACCGCCCACGCTTTCGTTATAATCTTTTTTATGGTTATGCCAATTATAATTGGCGGGTTTGGAAATTGACTGGTACCATTAATGCTAGGAGCCCCTGATATGGCTTTTCCACGAATAAATAATATAAGGTTTTGACTTTTACCCCCTTCCTTAACTCTCCTTCTTTCTAGAGGGATGGTTGAAAGGGGAGTGGGAACAGGATGAACTGTTTACCCTCCTCTAGCGAGAGGATTAGGACATGCTGGCGCTTCTGTAGATCTTGGTATTTTCTCCCTTCATTTAGCAGGAATCTCTTCCATCCTAGGAGCAGTTAACTTTATTACTACTGTAATCAATATACGAGCTCCAGGTATAACTATAGATCGAACTCCTCTTTTCGTGTGGGCTGTTTTTCTAACAGCTATTCTTCTTTTGCTATCCTTACCAGTTTTAGCAGGAGCTATCACCATGCTCCTTACTGACCGTAATTTAAATACTTCATTCTTTGATCCTGCTGGAGGGGGTGACCCAATTCTTTATCAAC
>ALM15
TCTAAGACTTTTAATTCGAGCTGAATTAGGTCAACCTGGTAGGTTAATCGGAAATGACCAAATTTATAATGTTATTGTTACCGCCCACGCTTTCGTTATAATCTTTTTTATGGTTATGCCAATTATAATTGGCGGGTTTGGAAATTGACTGGTACCATTAATGCTAGGAGCCCCTGATATGGCTTTTCCACGAATAAATAATATAAGGTTTTGACTTTTACCCCCTTCCTTAACTCTCCTTCTTTCTAGAGGGATGGTTGAAAGGGGAGTGGGAACAGGATGAACTGTTTACCCTCCTCTAGCGAGAGGATTAGGACATGCTGGCGCTTCTGTAGATCTTGGTATTTTCTCCCTTCATTTAGCAGGAATCTCTTCCATCCTGGGAGCAGTTAACTTTATTACTACTGTAATCAATATACGAGCTCCAGGTATAACTATAGATCGAACTCCTCTTTTCGTGTGGGCTGTTTTTCTAACAGCTATTCTTCTTTTACTATCCTTACCAGTTTTAGCAGGGGCTATCACCATGCTCCTTACTGACCGTAATTTAAATACTTCATTCTTTGATCCTGCTGGAGGGGGTGACCCAATTCTTTATCAAC
>GRA36
TCTAAGACTTTTAATTCGAGCTGAATTAGGTCAACCTGGTAGGTTAATCGGAAATGACCAAATTTATAATGTTATTGTTACCGCCCACGCTTTCGTTATAATCTTTTTTATGGTTATGCCAATTATAATTGGCGGGTTTGGAAATTGACTGGTACCATTAATGCTAGGAGCCCCTGATATGGCTTTTCCACGAATAAATAATATAAGGTTTTGACTTTTACCCCCTTCCTTAACTCTCCTTCTTTCTAGAGGGATGGTTGAAAGGGGAGTGGGAACAGGATGAACTGTTTACCCTCCTCTAGCGAGAGGATTAGGACATGCTGGCGCTTCTGTAGATCTTGGTATTTTCTCCCTTCATTTAGCAGGAATCTCTTCCATCCTAGGAGCAGTTAACTTTATTACTACTGTAATCAATATACGAGCTCCAGGTATAACTATAGATCGAACTCCTCTTTTCGTGTGGGCTGTTTTTCTAACAGCTATTCTTCTTTTACTATCCTTACCAGTTTTAGCAGGGGCTATCACCATGCTCCTTACTGACCGTAATTTAAATACTTCATTCTTTGATCCTGCTGGAGGGGGTGACCCAATTCTTTATCAAC
>ALM26
TCTAAGACTTTTAATTCGAGCTGAATTAGGTCAACCTGGTAGGTTAATCGGAAATGACCAAATTTATAATGTTATTGTTACCGCCCATGCTTTCGTTATAATCTTTTTTATGGTTATGCCAATTATAATTGGCGGGTTTGGAAATTGACTGGTACCATTAATGCTAGGAGCCCCTGATATGGCTTTTCCACGAATAAATAATATAAGGTTTTGACTTTTACCCCCTTCCTTAACTCTCCTTCTTTCTAGAGGGATGGTTGAAAGGGGAGTGGGAACAGGATGAACTGTTTACCCTCCTCTAGCGAGAGGATTAGGACATGCTGGCGCTTCTGTAGATCTTGGTATTTTCTCCCTTCATTTAGCAGGAATCTCTTCCATCCTGGGAGCAGTTAACTTTATTACTACTGTAATCAATATACGAGCTCCAGGTATAACTATAGATCGAACTCCTCTTTTCGTGTGGGCTGTTTTTCTAACAGCTATTCTTCTTTTACTATCCTTACCAGTTTTAGCAGGGGCTATCACCATGCTCCTTACTGACCGTAATTTAAATACTTCATTCTTTGATCCTGCTGGAGGGGGTGACCCAATTCTTTATCAAC
>ALM29
TCTAAGACTTTTAATTCGAGCTGAATTAGGTCAACCTGGTAGGTTAATCGGAAATGACCAAATTTATAATGTTATTGTTACCGCCCACGCTTTCGTTATAATCTTTTTTATGGTTATGCCAATTATAATTGGCGGGTTTGGAAATTGACTGGTACCATTAATGCTAGGAGCCCCTGATATGGCTTTTCCACGAATAAATAATATAAGGTTTTGACTTTTACCCCCTTCCTTAACTCTCCTTCTTTCTAGAGGGATGGTTGAAAGGGGAGTGGGAACAGGATGAACTGTTTACCCTCCTCTAGCGAGAGGATTACGACATGCTGGCGCTTCTGTAGATCTTGGTATTTTCTCCCTTCATTTAGCAGGAATCTCTTCCATCCTAGGAGCAGTTAACTTTATTACTACTGTAATCAATATACGAGCTCCAGGTATAACTATAGATCGAACTCCTCTTTTCGTGTGGGCTGTTTTTCTAACAGCTATTCTTCTTTTACTATCCTTACCAGTTTTAGCAGGAGCTATCACCATGCTCCTTACTGACCGTAATTTAAATACTTCATTCTTTGATCCTGCTGGAGGGGGTGACCCAATTCTTTATCAAC
>MALL09
TCTAAGACTTTTAATTCGAGCTGAATTAGGTCAACCTGGTAGGTTAATCGGAAATGACCAAATTTATAATGTTATTGTTACCGCCCACGCTTTCGTTATAATCTTTTTTATAGTTATGCCAATTATAATTGGCGGGTTTGGAAATTGACTGGTACCATTAATGCTAGGAGCCCCTGATATGGCTTTTCCACGAATAAATAATATAAGGTTTTGACTTTTACCCCCTTCCTTAACTCTCCTTCTTTCTAGAGGGATGGTTGAAAGGGGAGTGGGAACAGGATGAACTGTTTACCCTCCTCTAGCGAGAGGATTAGGACATGCTGGCGCTTCTGTAGATCTTGGTATTTTTTCCCTTCATTTAGCAGGAATCTCTTCCATCCTAGGAGCAGTTAACTTTATTACTACTGTAATCAATATACGAGCTCCAGGTATAACTATAGATCGAACTCCTCTTTTCGTGTGGGCTGTTTTTCTAACAGCTATTCTTCTTTTACTATCCTTACCAGTTTTAGCAGGAGCTATCACCATGCTCCTTACTGACCGTAATTTAAATACTTCATTCTTTGATCCTGCTGGAGGGGGTGACCCAATTCTTTATCAAC
>MALL16
TCTAAGACTTTTAATTCGAGCTGAATTAGGTCAACCTGGTAGGTTAATCGGAAATGACCAAATTTATAATGTTATTGTTACCGCCCACGCTTTCGTTATAATCTTTTTTATAGTTATGCCAATTATAATTGGCGGGTTTGGAAATTGACTGGTACCATTAATGCTAGGAGCCCCTGATATGGCTTTTCCACGAATAAATAATATAAGGTTTTGACTTTTACCCCCTTCCTTAACTCTCCTTCTTTCTAGAGGGATGGTTGAAAGGGGAGTGGGAACAGGATGAACTGTTTACCCTCCTCTAGCGAGAGGATTAGGACATGCTGGCGCTTCTGTAGATCTTGGTATTTTTTCCCTTCATTTAGCAGGAATCTCTTCCATCCTAGGAGCAGTTAACTTTATTACTACTGTAATCAATATACGAGCTCCAGGTATAACTATAGATCGAACTCCTCTTTTCGTGTGGGCTGTTTTTCTAACAGCTATTCTTCTTTTACTATCCTTACCAGTTTTAGCAGGAGCTATCACCATGCTCCTTACTGACCGTAATTTAAATACTTCATTCTTTGATCCTGCTGGAGGGGGTGACCCAATTCTTTATCAAC
>LIV17
TCTAAGACTTTTAATTCGAGCTGAATTAGGTCAACCTGGTAGGTTAATCGGAAATGACCAAATTTATAATGTTATTGTTACCGCCCACGCTTTCGTTATAATCTTTTTTATGGTTATGCCAATTATAATTGGCGGGTTTGGAAATTGACTGGTACCATTAATGCTAGGAGCCCCTGATATGGCTTTTCCACGAATAAATAATATAAGGTTTTGACTTTTACCCCCTTCCTTAACTCTCCTTCTTTCTAGAGGGATGGTTGAAAGGGGAGTGGGAACAGGATGAACTGTTTACCCTCCTCTAGCGAGAGGATTAGGACATGCTGGCGCTTCTGTAGATCTTGGTATTTTCTCCCTTCATTTAGCAGGAATCTCTTCCATCCTAGGAGCAGTTAACTTTATTACTACTGTAATCAATATACGAGCTCCAGGTATAACTATAGACCGAACTCCTCTTTTCGTGTGGGCTGTTTTTTTAACAGCTATTCTTCTTTTACTATCCTTACCAGTTTTAGCAGGAGCTATCACCATGCTCCTTACTGACCGTAATTTAAATACTTCATTCTTTGATCCTGCTGGAGGGGGTGACCCAATTCTTTATCAAC
>ALM10
TCTAAGACTTTTAATTCGAGCTGAATTAGGTCAACCTGGTAGGTTAATCGGAAATGACCAAATTTATAATGTTATTGTTACCGCCCACGCTTTCGTTATAATCTTTTTTATGGTTATGCCAATTATAATTGGCGGGTTTGGAAATTGACTGGTACCATTAATGCTAGGAGCCCCTGATATGGCTTTTCCACGAATAAATAATATAAGGTTTTGACTTTTACCCCCTTCCTTAACTCTCCTTCTTTCTAGAGGGATGGTTGAAAGGGGAGTGGGAACAGGATGAACTGTTTACCCTCCTCTAGCGAGAGGATTAGGACATGCTGGCGCTTCTGTAGATCTTGGTATTTTCTCCCTTCATTTAGCAGGAATCTCTTCCATCCTAGGAGCAGTTAACTTTATTACTACTGTAATCAATATACGAGCTCCAGGTATAACTATAGACCGAACTCCTCTTTTCGTGTGGGCTGTTTTTTTAACAGCTATTCTTCTTTTACTATCCTTACCAGTTTTAGCAGGAGCTATCACCATGCTCCTTACTGACCGTAATTTAAATACTTCATTCTTTGATCCTGCTGGAGGGGGTGACCCAATTCTTTATCAAC
>GRA29
TCTAAGACTTTTAATTCGAGCTGAATTAGGTCAACCTGGTAGGTTAATCGGAAATGACCAAATTTATAATGTTATTGTTACCGCCCACGCTTTCGTTATAATCTTTTTTATGGTTATGCCAATTATAATTGGCGGGTTTGGAAATTGACTGGTACCATTAATGCTAGGAGCCCCTGATATGGCTTTTCCACGAATAAATAATATAAGGTTTTGACTTTTACCCCCTTCCTTAACTCTCCTTCTTTCTAGAGGGATGGTTGAAAGGGGAGTGGGAACAGGATGAACTGTTTACCCTCCTCTAGCGAGAGGATTAGGACATGCTGGCGCTTCTGTAGATCTTGGTATTTTCTCCCTTCATTTAGCAGGAATCTCTTCCATCCTAGGAGCAGTTAACTTTATTACTACTGTAATCAATATACGAGCTCCAGGTATAACTATAGACCGAACTCCTCTTTTCGTGTGGGCTGTTTTTTTAACAGCTATTCTTCTTTTACTATCCTTACCAGTTTTAGCAGGAGCTATCACCATGCTCCTTACTGACCGTAATTTAAATACTTCATTCTTTGATCCTGCTGGAGGGGGTGACCCAATTCTTTATCAAC
>MALL08
TCTAAGACTTTTAATTCGAGCTGAATTAGGTCAACCTGGTAGGTTAATCGGAAATGACCAAATTTATAATGTTATTGTTACCGCCCACGCTTTCGTTATAATCTTTTTTATGGTTATGCCAATTATAATTGGCGGGTTTGGAAATTGACTGGTACCATTAATGCTAGGAGCCCCTGATATGGCTTTTCCACGAATAAATAATATAAGGTTTTGACTTTTACCCCCTTCCTTAACTCTCCATCTTTCTAGAGGGATGGTTGAAAGGGGAGTGGGAACAGGATGAACTGTTTACCCTCCTCTAGCGAGAGGATTAGGACATGCTGGCGCTTCTGTAGATCTTGGTATTTTCTCCCTTCATTTAGCAGGAATCTCTTCCATCCTAGGAGCAGTTAACTTTATTACTACTGTAATCAATATACGAGCTCCAGGTATAACTATAGACCGAACTCCTCTTTTCGTGTGGGCTGTTTTTTTAACAGCTATTCTTCTTTTACTATCCTTACCAGTTTTAGCAGGAGCTATCACCATGCTCCTTACTGACCGTAATTTAAATACTTCATTCTTTGATCCTGCTGGAGGGGGTGACCCAATTCTTTATCAAC
>ALM05
TCTAAGACTTTTAATTCGAGCTGAATTAGGTCAACCTGGTAGGTTAATCGGAAATGACCAAATTTATAATGTTATTGTTACCGCCCACGCTTTCGTTATAATCTTTTTTATGGTTATGCCAATTATAATTGGCGGGTTTGGAAATTGACTGGTACCATTAATGCTAGGAGCCCCTGATATGGCTTTTCCACGAATAAATAATATAAGGTTTTGACTTTTACCCCCTTCCTTAACTCTCCTTCTTTCTAGAGGGATGGTTGAAAGGGGAGTGGGAACAGGATGAACTGTTTACCCTCCTCTAGCGAGAGGATTAGGACATGCTGGCGCTTCTGTAGATCTTGGTATTTTCTCCCTTCATTTAGCAGGAATCTCTTCCATCCTAGGAGCAGTTAACTTTATTACTACTGTAATCAATATACGAGCTCCAGGTATAACTATAGATCGAACTCCTCTTTTCGTGTGGGCTGTTTTTCTAACCGCTATTCTTCTTTTACTATCCTTACCAGTTTTAGCAGGAGCTATCACCATGCTCCTTACTGACCGTAATTTAAATACTTCATTCTTCGATCCTGCTGGAGGGGGTGACCCAATTCTTTATCAAC
>GRA18
TCTAAGACTTTTAATTCGAGCTGAATTAGGTCAACCTGGTAGGTTAATCGGAAATGACCAAATTTATAATGTTATTGTTACCGCCCACGCTTTCGTTATAATCTTTTTTATGGTTATGCCAATTATAATTGGCGGGTTTGGAAATTGACTGGTACCATTAATGCTAGGAGCCCCTGATATGGCTTTTCCACGAATAAATAATATAAGGTTTTGACTTTTACCCCCTTCCTTAACTCTCCTTCTTTCTAGAGGGATGGTTGAAAGGGGAGTGGGAACAGGATGAACTGTTTACCCTCCTCTAGCGAGAGGATTAGGACATGCTGGCGCTTCTGTAGATCTTGGTATTTTCTCCCTTCATTTAGCAGGAATCTCTTCCATCCTAGGAGCAGTTAACTTTATTACTACTGTAATCAATATACGAGCTCCAGGTATAACTATAGATCGAACTCCTCTTTTCGTGTGGGCTGTTTTTCTAACCGCTATTCTTCTTTTACTATCCTTACCAGTTTTAGCAGGAGCTATCACCATGCTCCTTACTGACCGTAATTTAAATACTTCATTCTTTGATCCTGCTGGAGGGGGTGACCCAATTCTTTATCAAC
>LIV02
TCTAAGACTTTTAATTCGAGCTGAATTAGGTCAACCTGGTAGGTTAATCGGAAATGACCAAATTTATAATGTTATTGTTACCGCCCACGCTTTCGTTATAATCTTTTTTATGGTTATGCCAATTATAATTGGCGGGTTTGGAAATTGACTGGTACCATTAATGCTAGGAGCCCCTGATATGGCTTTTCCACGAATAAATAATATAAGGTTTTGACTTTTACCCCCTTCCTTAACTCTCCTTCTTTCTAGAGGGATGGTTGAAAGGGGAGTGGGAACAGGATGAACTGTTTACCCTCCTCTAGCGAGAGGATTAGGACATGCTGGCGCTTCTGTAGATCTTGGTATTTTCTCCCTTCATTTAGCAGGAATCTCTTCCATCCTAGGAGCAGTTAACTTTATTACTACTGTAATCAATATACGAGCTCCAGGTATAACTATAGATCGAACTCCTCTTTTCGTGTGGGCTGTTTTTCTAACCGCTATTCTTCTTTTACTATCCTTACCAGTTTTAGCAGGAGCTATCACCATGCTCCTTACTGACCGTAATTTAAATACTTCATTCTTTGATCCTGCTGGAGGGGGTGACCCAATTCTTTATCAAC
>MALL15
TCTAAGACTTTTAATTCGAGCTGAATTAGGTCAACCTGGTAGGTTAATCGGAAATGACCAAATTTATAATGTTATTGTTACCGCCCACGCTTTCGTTATAATCTTTTTTATGGTTATGCCAATTATAATTGGCGGGTTTGGAAATTGACTGGTACCATTAATGCTAGGAGCCCCTGATATGGCTTTTCCACGAATAAATAATATAAGGTTTTGACTTTTACCCCCTTCCTTAACTCTCCTTCTTTCTAGAGGGATGGTTGAAAGGGGAGTGGGAACAGGATGAACTGTTTACCCTCCTCTAGCGAGAGGATTAGGACATGCTGGCGCTTCTGTAGATCTTGGTATTTTCTCCCTTCATTTAGCAGGAATCTCTTCCATCCTAGGAGCAGTTAACTTTATTACTACTGTAATCAATATACGAGCTCCAGGTATAACTATAGATCGAACTCCTCTTTTCGTGTGGGCTGTTTTTCTAACCGCTATTCTTCTTTTACTATCCTTACCAGTTTTAGCAGGAGCTATCACCATGCTCCTTACTGACCGTAATTTAAATACTTCATTCTTTGATCCTGCTGGAGGGGGTGACCCAATTCTTTATCAAC
>MALL07
TCTAAGACTTTTAATTCGAGCTGAATTAGGTCAACCTGGTAGGTTAATCGGAAATGACCAAATTTATAATGTTATTGTTACCGCCCACGCTTTCGTTATAATCTTTTTTATGGTTATGCCAATTATAATTGGCGGGTTTGGAAATTGACTGGTACCATTAATGCTAGGAGCCCCTGATATGGCTTTTCCACGAATAAATAATATAAGGTTTTGACTTTTACCCCCTTCCTTAACTCTCCTTCTTTCTAGAGGGATAGTTGAAAGGGGAGTGGGAACAGGATGAACTGTTTACCCTCCTCTAGCGAGAGGATTAGGACATGCTGGCGCTTCTGTAGATCTTGGTATTTTCTCCCTTCATTTAGCAGGAATCTCTTCCATCCTAGGAGCAGTTAACTTTATTACTACTGTAATCAATATACGAGCTCCAGGTATAACTATAGATCGAACTCCTCTTTTCGTGTGGGCTGTTTTTCTAACCGCTATTCTTCTTTTACTATCCTTACCAGTTTTAGCAGGAGCTATCACCATGCTCCTTACTGACCGTAATTTAAATACTTCATTCTTTGATCCTGCTGGAGGGGGTGACCCAATTCTTTATCAAC
>LIV14
TCTAAGACTTTTAATTCGAGCTGAATTAGGTCAACCTGGTAGGTTAATCGGAAATGACCAAATTTATAATGTTATTGTTACCGCCCACGCTTTCGTTATAATCTTTTTTATGGTTATGCCAATTATAATTGGCGGGTTTGGAAATTGACTGGTACCATTAATGCTAGGAGCCCCTGATATGGCTTTTCCACGAATAAATAATATAAGGTTTTGACTTTTACCCCCTTCCTTAACTCTCCTTCTTTCTAGAGGGATGGTTGAAAGGGGAGTGGGAACAGGATGAACTGTTTACCCTCCTCTAGCGAGAGGATTAGGACATGCTGGCGCTTCTGTAGATCTTGGTATTTTCTCCCTTCATTTAGCAGGAATCTCTTCCATCCTAGGGGCAGTTAACTTTATTACTACTGTAATCAATATACGAGCTCCAGGTATAACTATAGATCGAACTCCTCTTTTCGTGTGGGCTGTTTTTCTAACCGCTATTCTTCTTTTACTATCCTTACCAGTTTTAGCGGGAGCTATCACCATGCTCCTTACTGACCGTAATTTAAATACTTCATTCTTTGATCCTGCTGGAGGGGGTGACCCAATTCTTTATCAAC
>GRA19
TCTAAGACTTTTAATTCGAGCTGAGTTAGGTCAACCTGGTAGGTTAATCGGAAATGACCAAATTTATAATGTTATTGTTACCGCCCACGCTTTCGTTATAATCTTTTTTATGGTTATGCCAATTATAATTGGCGGGTTTGGAAATTGACTGGTACCATTAATGCTAGGAGCCCCTGATATGGCTTTTCCACGAATAAACAATATAAGGTTTTGACTTTTACCCCCTTCCTTAACTCTCCTTCTTTCTAGAGGGATGGTTGAAAGGGGAGTGGGAACAGGATGAACTGTTTACCCTCCTCTAGCGAGAGGATTAGGACATGCTGGCGCTTCTGTAGATCTTGGTATTTTCTCCCTTCATTTAGCAGGAATCTCTTCCATCCTAGGAGCAGTTAACTTTATTACTACTGTAATCAATATACGAGCTCCAGGTATAACTATAGATCGAACTCCTCTTTTCGTGTGGGCTGTTTTTCTAACCGCTATTCTTCTTTTACTATCCTTACCAGTTTTAGCAGGAGCTATCACCATGCTCCTTACTGACCGTAATTTAAATACTTCATTCTTTGATCCTGCTGGAGGGGGTGACCCAATTCTTTATCAAC
>ALM12
TCTAAGACTTTTAATTCGAGCTGAATTAGGTCAACCTGGTAGGTTAATCGGAAATGACCAAATTTATAATGTTATTGTTACCGCCCACGCTTTCGTTATAATCTTTTTTATGGTTATGCCAATTATAATTGGCGGGTTTGGAAATTGACTGGTACCATTAATGCTAGGAGCCCCTGATATGGCTTTTCCACGAATAAATAATATAAGGTTTTGACTTTTACCCCCTTCCTTAACTCTCCTTCTTTCTAGAGGGATGGTTGAAAGGGGAGTGGGAACAGGATGAACTGTTTACCCTCCTCTAGCGAGAGGATTAGGACATGCTGGCGCTTCTGTAGATCTTGGTATTTTCTCCCTTCATTTAGCAGGAATCTCTTCCATCCTAGGAGCAGTTAACTTTATTACTACTGTAATCAATATACGAGCTCCAGGTATAACTATAGACCGAACTCCTCTTTTCGTGTGAGCTGTTTTTTTAACAGCTATTCTTCTTTTACTATCCTTACCAGTTTTAGCAGGAGCTATCACCATGCTCCTTACTGACCGTAATTTAAATACTTCATTCTTTGATCCTGCTGGAGGGGGGGACCCAATTCTTTATCAAC
>ALM14
TCTAAGACTTTTAATTCGAGCTGAGTTAGGTCAACCTGGTAGGTTAATCGGAAATGACCAAATTTATAATGTTATTGTTACCGCCCACGCTTTCGTTATAATCTTTTTTATGGTTATGCCAATTATAATTGGCGGGTTTGGAAATTGACTGGTACCATTAATGCTAGGAGCCCCTGATATGGCTTTTCCACGAATAAATAATATAAGGTTTTGACTTTTACCCCCTTCCTTAACTCTCCTTCTTTCTAGAGGGATGGTTGAAAGGGGAGTAGGAACAGGATGAACTGTTTACCCTCCTCTAGCAAGAGGATTAGGACATGCTGGCGCTTCTGTAGATCTTGGTATTTTCTCCCTTCATTTAGCAGGAATCTCTTCCATCCTAGGAGCAGTTAACTTTATTACTACTGTAATCAATATACGAGCTCCAGGTATAACTATAGATCGAACTCCTCTTTTCGTGTGGGCTGTTTTTCTAACAGCTATTCTTCTTTTACTATCCTTACCAGTTTTAGCAGGAGCTATCACCATGCTCCTTACTGACCGTAATTTAAATACTTCATTCTTTGATCCTGCTGGAGGGGGTGACCCAATTCTTTATCAAC
>GRA17
TCTAAGACTTTTAATTCGAGCTGAGTTAGGTCAACCTGGTAGGTTAATCGGAAATGACCAAATTTATAATGTTATTGTCACCGCCCACGCTTTCGTTATAATCTTTTTTATGGTTATGCCAATTATAATTGGCGGGTTTGGAAATTGACTGGTACCATTAATGCTAGGAGCCCCTGATATGGCTTTTCCACGAATAAATAATATAAGGTTTTGACTTTTACCCCCTTCCTTAACTCTCCTTCTTTCTAGAGGGATGGTTGAAAGGGGAGTGGGAACAGGATGAACTGTTTACCCTCCTCTAGCAAGAGGATTAGGACATGCTGGCGCTTCTGTAGATCTTGGTATTTTCTCCCTTCATTTAGCAGGAATCTCTTCCATCCTAGGAGCAGTTAACTTTATTACTACTGTAATCAATATACGAGCTCCAGGTATAACTATAGATCGAACTCCTCTTTTCGTGTGGGCTGTTTTTCTAACAGCTATTCTTCTTTTACTATCCTTACCAGTTTTAGCAGGAGCTATCACCATGCTCCTTACTGACCGTAATTTAAATACTTCATTCTTTGATCCTGCTGGAGGGGGTGACCCAATTCTTTATCAAC
>ALM04
TCTAAGACTTTTAATTCGAGCTGAATTAGGTCAACCTGGTAGGTTAATCGGAAATGACCAAATTTATAATGTTATTGTTACCGCCCACGCTTTCGTTATAATCTTTTTTATGGTTATGCCGATTATAATTGGCGGGTTTGGAAATTGACTGGTACCATTAATGCTAGGAGCCCCTGATATGGCTTTTCCACGAATAAATAATATAAGGTTTTGACTTTTACCCCCTTCCTTAACTCTCCTTCTTTCTAGAGGGATGGTTGAAAGGGGAGTGGGAACAGGATGAACTGTTTACCCTCCTCTAGCGAGAGGATTAGGACATGCTGGCGCTTCTGTAGATCTTGGTATTTTCTCCCTTCATTTAGCAGGAATCTCTTCCATCCTAGGAGCGGTTAACTTTATTACTACTGTAATCAATATACGAGCTCCAGGTATAACTATAGATCGAACTCCTCTTTTCGTGTGGGCTGTTTTTCTAACAGCTATTCTTCTTTTACTATCCTTACCAGTTTTAGCAGGAGCCATCACCATGCTCCTTACTGACCGTAATTTAAATACTTCATTCTTTGATCCTGCTGGAGGGGGTGACCCAATTCTTTATCAAC
>ALM09
TCTAAGACTTTTAATTCGAGCTGAATTAGGTCAACCTGGTAGGTTAATCGGAAATGACCAAATTTATAATGTTATTGTCACCGCCCACGCTTTCGTTATAATCTTTTTTATGGTTATGCCAATTATAATTGGCAGGTTTGGAAATTGACTGGTACCATTAATGCTAGGAGCCCCTGATATGGCTTTTCCACGAATAAATAATATAAGGTTTTGACTTTTACCCCCTTCCTTAACTCTCCTTCTTTCTAGAGGGATGGTTGAAAGGGGAGTGGGAACAGGATGAACTGTTTACCCTCCTCTAGCAAGAGGATTAGGACATGCTGGCGCTTCTGTAGATCTTGGTATTTTCTCCCTTCATTTAGCAGGAATCTCTTCCATCCTAGGAGCAGTTAATTTTATTACTACTGTAATCAATATACGAGCTCCAGGTATAACTATAGATCGAACTCCTCTTTTCGTGTGGGCTGTTTTTCTAACGGCTATTCTTCTTTTACTATCCTTACCAGTTTTAGCAGGAGCTATCACCATGCTCCTTACTGACCGTAATTTAAATACTTCATTCTTTGATCCTGCTGGAGGGGGTGACCCAATTCTTTATCAAC
>GRA37
TCTAAGACTTTTAATTCGAGCTGAATTAGGTCAACCTGGTAGGTTAATCGGAAATGACCAAATTTATAATGTTATTGTTACCGCCCACGCTTTCGTTATAATCTTTTTTATGGTTATGCCAATTATAATTGGCGGGTTTGGAAATTGACTGGTACCATTAATGCTAGGAGCCCCTGATATGGCTTTTCCACGAATAAATAATATAAGGTTTTGACTTTTACCCCCTTCCTTAACTCTGCTTCTTTCTAGAGGGATGGTTGAAAGGGGAGTGGGAACAGGATGAACTGTTTACCCTCCTCTAGCGAGAGGATTAGGACATGCTGGCGCTTCTGTAGATCTTGGTATTTTCTCCCTTCATTTAGCAGGAATCTCTTCCATCCTAGGAGCAGTTAACTTTATTACTACTGTAATCAATATACGAACTCCAGGTATAACTATGGATCGAACTCCTCTTTTCGTGTGGGCTGTTTTTCTAACAGCTATTCTTCTTTTACTATCCTTACCAGTTTTAGCAGGAGCTATCACCATGCTCCTTACTGACCGTAATTTAAATACTTCATTCTTTGATCCTGCTGGAGGGGGTGACCCAATTCTTTATCAAC
>MALL19
TCTAAGACTTTTAATTCGAGCTGAGTTAGGTCAACCTGGTAGGTTAATCGGAAATGACCAAATTTATAATGTTATTGTTACCGCCCACGCTTTCGTTATAATCTTTTTTATGGTTATGCCAATTATAATTGGCGGGTTTGGAAATTGACTGGTACCATTAATGCTAGGAGCCCCTGATATGGCTTTTCCACGAATAAATAATATAAGGTTTTGACTTTTACCCCCTTCCTTAACTCTCCTTCTTTCTAGAGGGATGGTTGAAAGGGGAGTGGGAACAGGATGAACTGTTTACCCTCCTCTAGCAAGAGGATTAGGACATGCTGGCGCTTCTGTAGATCTTGGTATTTTCTCCCTTCATTTAGCAGGAATCTCTTCCATCCTAGGAGCAGTTAACTTTATTACTACTGTAATCAATATACGAGCTCCAGGTATAACCATAGATCGAACTCCTCTTTTCGTTTGGGCTGTTTTTCTAACGGCTATTCTTCTTTTACTATCCTTACCAGTTTTAGCAGGAGCTATCACCATGCTCCTTACTGACCGTAATTTAAATACTTCATTCTTTGATCCTGCTGGAGGGGGTGACCCAATTCTTTATCAAC
>ALM13
TCTAAGACTTTTAATTCGAGCTGAGTTAGGTCAACCTGGTAGGTTAATCGGAAATGACCAAATTTATAATGTTATTGTCACCGCCCACGCTTTCGTTATAATCTTTTTTATGGTTATACCAATTATAATTGGCGGGTTTGGAAATTGACTGGTACCATTAATGCTAGGAGCCCCTGATATGGCTTTTCCACGAATAAATAATATAAGGTTTTGACTTTTACCCCCTTCCTTAACTCTCCTTCTTTCTAGAGGGATGGTTGAAAGGGGAGTGGGAACAGGATGAACTGTTTACCCTCCTCTAGCGAGAGGATTAGGACATGCTGGCGCTTCTGTAGATCTTGGTATTTTCTCCCTTCATTTAGCAGGAATCTCTTCCATCCTAGGAGCAGTTAACTTTATTACTACTGTAATCAATATACGAGCTCCAGGTATAACCATAGACCGAACTCCTCTTTTCGTGTGGGCTGTTTTTTTAACGGCTATTCTTCTTTTACTATCCTTACCAGTTTTAGCAGGAGCTATCACCATGCTCCTTACTGACCGTAATTTAAATACTTCATTCTTTGATCCTGCTGGAGGGGGTGACCCAATTCTTTATCAAC
>GRA09
TCTAAGACTTTTAATTCGAGCTGAGTTAGGTCAACCTGGTAGGTTAATCGGAAATGACCAAATTTATAATGTTATTGTCACCGCCCACGCTTTCGTTATAATCTTTTTTATGGTTATACCAATTATAATTGGCGGGTTTGGAAATTGACTGGTACCATTAATGCTAGGAGCCCCTGATATGGCTTTTCCACGAATAAACAATATAAGGTTTTGACTTTTACCCCCTTCCTTAACTCTCCTTCTTTCTAGAGGGATAGTTGAAAGGGGAGTAGGAACAGGATGAACTGTTTACCCTCCTCTAGCAAGAGGATTAGGACATGCTGGCGCTTCTGTAGATCTTGGTATTTTCTCCCTTCATTTAGCAGGAATCTCTTCCATCCTGGGAGCAGTTAACTTTATTACTACTGTAATCAATATACGAGCTCCAGGTATAACTATAGATCGAACTCCTCTTTTCGTGTGGGCTGTTTTTCTAACGGCTATTCTTCTTTTACTATCCTTACCAGTTTTAGCAGGAGCTATCACCATGCTCCTTACTGACCGTAATTTAAATACTTCATTCTTTGATCCTGCTGGAGGAGGTGACCCAATTCTTTATCAAC
